# Supplementary material for: De novo LAMP2 insertion mutation causes cardiac-only Danon disease: A case report
Source: Front Cardiovasc Med. 2022 Sep 16;9:899283. doi: 10.3389/fcvm.2022.899283 (PMC9523138; doi:10.3389/fcvm.2022.899283)
Supplement: Supplementary file 1 [file Table_1.xlsx]

## Sheet: Sheet1
Symbol	Gene ID	Healthy Control 1	Healthy Control 2	Healthy Control 3	Patient
SPTBN2	6712	0.0143	1e-05	0.0281	0.1116
FAM160B1	57700	0.0671	0.0209	0.0211	1e-05
ACTG1	71	127.423	101.079	281.302	474.384
HEXB	3074	0.1002	0.1184	0.4102	1e-05
LOC101060714	101060714	0.3385	0.1287	0.3221	1e-05
NAT10	55226	1e-05	1e-05	1e-05	1e-05
FGG	2266	21.7316	64.1608	71.8399	92.6477
CLC	1178	3.0797	1.9861	2.7649	1e-05
MYH10	4628	7.4251	15.7789	7.889	3.7758
RAD23B	5887	1e-05	0.0243	0.1553	1e-05
DNM2	1785	11.8929	4.6332	4.3086	0.2139
MRE11A	4361	0.0997	1e-05	1e-05	1e-05
ACTR2	10097	4.9471	6.5645	19.7353	6.5994
PPP1CA	5499	1e-05	0.754	1.3937	0.1699
IL10RB	3588	1e-05	1e-05	1e-05	1e-05
NRAS	4893	0.0815	0.4833	0.5907	0.2786
TBC1D2B	23102	1e-05	1e-05	1e-05	1e-05
HNRNPF	3185	0.7916	0.3153	0.5239	1.1197
C5AR1	728	1.0116	1e-05	1.6144	0.4267
RAB22A	57403	0.5382	0.5645	0.8065	1e-05
LCP1	3936	30.2213	22.7141	41.3999	4.5275
TUBA1B	10376	19.1562	35.8761	35.4972	35.2107
SMAD2	4087	0.0474	0.027	0.0317	1e-05
NUDT21	11051	1e-05	0.0329	21.7937	0.0584
TBC1D10C	374403	1e-05	1e-05	0.3676	1e-05
RPS27A	6233	16.4121	16.9938	13.497	14.9664
ACTA1	58	98.0911	87.5921	222.023	308.663
MYO18A	399687	0.5274	0.1814	0.2071	0.0872
RALYL	138046	1e-05	1e-05	1e-05	1e-05
MPV17	4358	0.2133	1e-05	0.2027	1e-05
COX5A	9377	5.0222	7.7005	8.4791	11.3337
OCIAD1	54940	0.1178	0.2177	0.1514	0.172
CAB39L	81617	0.3406	0.1649	0.2716	0.4054
LILRA6	79168	0.0711	0.0443	0.3471	0.0376
ADAM8	101	1e-05	1e-05	1e-05	1e-05
ANXA11	311	3.8373	9.5278	12.6269	1e-05
MTCH2	23788	1.2139	0.5499	1.4484	0.2005
SELP	6403	0.5029	1.582	1.5256	1.0465
CCZ1	51622	0.011	1e-05	1e-05	1e-05
ITGA6	3655	2.5646	19.3711	16.7017	7.3994
LNPEP	4012	0.2676	0.687	0.2132	1e-05
CUTA	51596	0.7262	0.7048	1.8566	1e-05
PIK3R4	30849	0.3545	1e-05	0.5255	1e-05
ATP4A	495	0.0167	0.0311	0.0143	1e-05
TTYH3	80727	0.0994	0.0205	0.5622	0.6141
KRT83	3889	0.0043	0.0018	0.0105	0.0009
MYL6B	140465	4.7918	9.6597	5.4008	16.6722
RAC2	5880	13.0961	16.5991	26.9577	4.6947
PDXP	57026	1.2915	0.8611	0.9367	0.2499
SMC3	9126	0.3882	0.0232	1e-05	0.0267
GHDC	84514	1e-05	0.1348	0.1789	1e-05
TNPO3	23534	0.2264	0.0788	0.08	1e-05
MVP	9961	1.2016	2.2459	3.7679	0.3286
DGAT1	8694	0.3119	1e-05	1e-05	1e-05
CASP1	834	1e-05	1e-05	1e-05	1e-05
NUP85	79902	0.0257	1e-05	0.0097	1e-05
PPP6R1	22870	6.7187	1.0192	1.286	1e-05
PABPC1	26986	0.1177	0.1172	0.1897	0.0153
MCCC2	64087	0.1654	0.6447	0.8099	0.6198
WDR61	80349	1e-05	1e-05	0.0253	1e-05
KIAA1715	80856	0.3647	0.5861	0.832	0.2148
PKD1L3	342372	1e-05	1e-05	1e-05	1e-05
FASN	2194	0.5591	0.4282	0.2736	0.0926
VPS41	27072	1e-05	1e-05	0.0085	1e-05
EIF3CL	728689	1e-05	1e-05	0.1029	1e-05
RAB27A	5873	8.3489	3.4173	8.082	5.4503
RDH11	51109	0.5624	2.5173	4.9488	0.6827
HIST1H2BE	8344	556.319	904.322	894.958	405.295
SRP9	6726	5.5728	7.4554	17.8515	0.4767
DEFA1	1667	111.022	200.508	110.959	1e-05
KPNA1	3836	0.9387	0.3076	0.1795	1e-05
MMRN1	22915	2.7532	5.7752	5.7575	25.471
CEPT1	10390	1e-05	0.3362	0.4719	1e-05
SNAP47	116841	1e-05	1e-05	0.0772	1e-05
PDLIM5	10611	0.2211	0.2502	0.4124	0.4741
SRP14	6727	1.233	1.0968	1.3222	1e-05
TMEM173	340061	1e-05	1e-05	1e-05	0.0744
HMGB3	3149	1e-05	0.9226	1.4324	1e-05
RHOG	391	1.5265	1.8542	2.886	0.1176
FNBP1	23048	1e-05	0.053	0.4478	1e-05
PAFAH1B1	5048	0.1136	0.1137	0.4515	1e-05
MGST2	4258	1.8002	2.6813	2.8314	1e-05
LCLAT1	253558	1e-05	3.3223	0.7271	1e-05
MPO	4353	2547.86	3943.53	5185.29	3656.82
CPNE3	8895	2.6883	5.7282	11.3277	0.4548
MAFG	4097	1e-05	1e-05	1e-05	1e-05
NDUFB3	4709	2.6053	5.485	5.083	1.5047
ALOX15	246	0.0626	1e-05	1e-05	1e-05
EIF2AK2	5610	0.0358	1e-05	0.06	1e-05
SPG21	51324	1e-05	0.2186	0.3419	1e-05
LMNB1	4001	2.0692	3.3821	3.176	4.7318
HPCAL1	3241	0.7892	1.786	2.3897	1e-05
ABCD3	5825	0.0993	0.107	0.3203	0.2847
GMEB1	10691	1e-05	1e-05	1e-05	1e-05
NSFL1C	55968	0.5648	0.641	0.1683	1e-05
VDAC3	7419	15.2748	46.3219	41.8022	24.3093
BAG6	7917	0.1658	0.1744	0.2077	0.3862
DNAH5	1767	0.0776	0.156	0.0235	5.0047
MGLL	11343	0.0984	0.5188	1.4407	0.1078
SPI1	6688	1e-05	1e-05	1e-05	0.2258
GPD1L	23171	1e-05	1e-05	1e-05	1e-05
RELA	5970	1e-05	1e-05	1e-05	1e-05
DDX1	1653	0.1435	0.0854	0.3061	1e-05
FEN1	2237	1e-05	1e-05	1e-05	1e-05
SFPQ	6421	0.1601	0.1449	0.5871	0.3646
NDUFA9	4704	4.7649	4.3693	5.1818	0.327
TNNC2	7125	1e-05	1e-05	1e-05	0.6584
MYLK3	91807	1e-05	1e-05	1e-05	1e-05
ERMP1	79956	0.8322	0.2938	0.2113	1e-05
AGPS	8540	0.7296	0.2743	0.6016	0.1196
HSP90AB1	3326	2.8946	2.6364	2.3325	1.0651
IDH3A	3419	0.1238	0.3829	0.9393	0.3916
PGLYRP1	8993	8.8262	2.7511	6.3895	1.0628
VPS4B	9525	0.082	0.7826	0.5254	0.4154
LILRA3	11026	0.1194	0.0566	0.1008	0.0481
PYHIN1	149628	1e-05	1e-05	1e-05	1e-05
SNX12	29934	2.1719	1.9057	2.5179	1e-05
TUBA3C	7278	1.6328	2.6347	3.3579	10.6928
ACAT2	39	1e-05	1e-05	0.025	0.0773
XPO1	7514	20.3006	10.0959	6.0824	0.3993
VPS26B	112936	1e-05	1e-05	0.0646	0.4423
CORO1C	23603	0.0936	0.3782	1.0604	3.4002
HAS1	3036	1e-05	1e-05	1e-05	1e-05
TUBB	203068	21.3011	32.146	42.3358	82.5787
GK	2710	0.2546	0.4287	0.3451	1e-05
HSP90B1	7184	4.6771	6.3501	8.5392	6.3676
MPEG1	219972	1e-05	1e-05	1e-05	1e-05
SRSF6	6431	1e-05	1e-05	1e-05	1e-05
FLOT1	10211	7.5944	10.0831	11.4872	18.5972
BTN3A1	11119	0.0954	0.35	0.1758	1e-05
CTSZ	1522	0.1206	0.822	0.194	1e-05
ABHD14B	84836	1.2152	1.4004	1.1008	0.1633
A1BG	1	0.0775	1e-05	0.2245	16.3814
ATP5B	506	40.4393	80.1167	91.0958	28.0818
RBBP5	5929	1e-05	1e-05	1e-05	1e-05
HUWE1	10075	1.3515	0.4416	0.9773	0.0158
BAX	581	2.2777	2.123	2.0215	1.0302
ANXA5	308	2.3403	5.2835	5.5822	0.0724
PTGS1	5742	2.3929	7.6812	21.1447	0.4805
GCN1L1	10985	0.0022	1e-05	0.0037	1e-05
LSP1	4046	0.1388	0.0226	0.0165	1e-05
NAP1L4	4676	2.3104	3.5044	2.2132	2.1166
UBB	7314	19.6945	20.3926	16.1964	17.9597
ME2	4200	3.2787	4.8642	7.0648	2.0861
ACTR3B	57180	0.4742	0.7621	1.856	1e-05
SPTAN1	6709	0.2344	0.0755	0.1501	0.273
PDLIM7	9260	0.2439	2.8961	1.9283	6.2236
ACBD5	91452	1e-05	1e-05	1e-05	1e-05
NID1	4811	0.0884	2.0556	1.2991	0.5413
RAB6B	51560	7.0467	4.8429	9.4311	1.0642
DUSP23	54935	2.7582	3.6293	1.0979	1e-05
POTEF	728378	9.2463	8.488	18.3023	39.783
PIK3R1	5295	1e-05	1e-05	0.021	0.0129
LDHA	3939	6.8037	8.5916	20.9164	3.7978
EIF4A1	1973	123.134	73.019	85.611	3.0112
ATP11A	23250	1e-05	1e-05	1e-05	1e-05
ELANE	1991	68.3319	180.083	199.446	165.644
PICALM	8301	1.7118	0.9316	1.3373	1e-05
ANXA1	301	6.4106	13.6992	34.6201	8.9487
TAF15	8148	0.1112	0.0642	0.116	1e-05
NCBP1	4686	1.4314	0.7662	0.4493	1e-05
RAB11FIP2	22841	0.0441	0.0481	0.17	0.0347
ACOX1	51	0.4578	0.1495	0.3853	1.5668
KRT2	3849	0.2081	0.033	0.7531	1.1879
YWHAH	7533	0.9439	1.8439	2.155	1.4071
SRSF9	8683	1e-05	0.9029	0.4913	1e-05
SPN	6693	0.0548	0.0986	0.1329	1e-05
HIST2H3C	126961	60.7199	142.199	128.451	379.645
ANKRD22	118932	0.1817	0.4429	0.7763	1e-05
ARL8A	127829	3.1879	3.3357	5.473	1e-05
KRT4	3851	0.0615	1e-05	0.3646	0.3049
FAM129A	116496	0.0579	0.0823	0.3863	0.2494
RBM8A	9939	0.2027	3.7996	4.2121	1e-05
ARFGEF1	10565	0.0599	0.0216	0.0164	1e-05
F11R	50848	2.7221	18.608	12.6897	10.305
SND1	27044	0.1284	0.8558	0.1585	1e-05
TMEM167A	153339	0.2801	0.6608	0.6518	1e-05
RUFY1	80230	0.183	0.0357	0.0494	1e-05
PLS3	5358	5.6391	4.0451	10.8058	0.1468
AMPD3	272	0.2696	1.1142	1.256	0.3282
RAB8A	4218	1.4094	2.489	2.8452	3.7009
RPS6KA2	6196	1.7235	0.5747	0.7556	0.0176
NUP210	23225	0.3732	0.6316	0.455	1e-05
COPS4	51138	5.259	1.3327	1.0217	0.5523
P4HB	5034	22.4132	31.2107	58.6892	21.5597
ETFA	2108	1.9843	2.2743	4.9526	4.2067
EIF5	1983	0.3543	0.1383	0.1793	0.2009
TBC1D15	64786	0.063	0.0216	0.1581	6.6818
ITGAL	3683	0.531	0.8044	0.5718	0.1955
MBLAC2	153364	0.1013	0.5114	0.4775	1.6194
SNRPB	6628	0.218	0.2226	0.4028	1e-05
HADHA	3030	3.0004	6.2048	8.5788	2.5197
HOOK3	84376	1e-05	1e-05	1e-05	0.0407
TSN	7247	1.5004	0.8083	0.2765	1e-05
PRKAG1	5571	0.4986	0.2678	0.1739	1e-05
FLNA	2316	13.5371	49.3996	43.478	145.981
DLST	1743	8.4014	9.1477	11.7078	7.7795
ITM2B	9445	0.3033	2.3586	3.5897	0.4061
GMPPA	29926	0.0568	1e-05	1e-05	1e-05
PDHB	5162	2.368	1.5972	7.9177	0.2832
RALA	5898	5.9394	6.0945	20.92	4.7153
HPRT1	3251	5.9746	4.4957	5.2379	2.7569
EIF4G1	1981	0.1386	0.106	0.0937	1e-05
ATAD3B	83858	0.0467	0.2573	0.1549	0.6291
ARRDC1	92714	0.0432	1e-05	0.049	1e-05
PPP2R2C	5522	0.1281	1e-05	0.1411	1e-05
USP15	9958	8.5367	3.8236	3.0112	0.1387
FUBP1	8880	2.2848	4.9252	5.1044	1.5864
AMICA1	120425	1e-05	0.2198	1e-05	1e-05
PSMD7	5713	0.3079	0.2629	0.2291	0.3028
LAMTOR3	8649	0.5854	0.9303	1.1576	1e-05
HNRNPA0	10949	1e-05	1e-05	1e-05	1e-05
HBG1	3047	1497.07	726.379	543.607	2401.86
NCKAP1	10787	0.2639	0.4793	0.0374	0.0248
CORO7-PAM16	100529144	0.4398	0.6023	0.1641	0.0062
HIST1H2BC	8347	556.319	904.322	894.958	405.295
C1QBP	708	3.1348	6.7443	8.0063	1e-05
RPL5	6125	0.8122	0.9493	1.3098	1e-05
IFITM1	8519	1e-05	1e-05	1e-05	1e-05
ALDH4A1	8659	0.1804	0.2555	5.0593	0.2107
SUB1	10923	6.2672	7.7976	11.7299	1e-05
GALNT1	2589	0.3832	0.0303	0.1259	1e-05
GP5	2814	4.994	21.7669	16.8754	18.5785
DDX6	1656	1e-05	0.0276	0.6698	1e-05
AHCY	191	1e-05	0.2194	1.1257	1e-05
RBM3	5935	1e-05	0.0986	1e-05	1e-05
PF4	5196	16.5644	87.2033	92.3257	56.5223
PIGS	94005	0.1398	0.3883	1.6191	1e-05
HDHD2	84064	1e-05	1e-05	1e-05	1e-05
SLC25A17	10478	1e-05	0.0429	0.0522	1e-05
RAB44	401258	1e-05	1e-05	1e-05	1e-05
HIST1H3F	8968	60.6666	142.113	128.324	379.645
AK5	26289	32.3242	9.4401	2.4999	3.069
CISD1	55847	0.6425	107.275	0.4738	1e-05
EMC2	9694	0.5069	1.0314	0.695	1e-05
PDK3	5165	1e-05	1e-05	0.1241	1e-05
ICAM2	3384	2.0741	4.888	4.8103	1.5701
CYB5B	80777	3.5596	8.7491	7.0426	0.5952
APPL1	26060	1e-05	0.016	0.0375	1e-05
SDHB	6390	2.2422	3.4708	3.3941	4.2706
COMMD3-BMI1	100532731	1e-05	0.0124	0.0171	0.0462
CD47	961	14.0094	44.0702	16.4152	91.939
CASS4	57091	1e-05	0.1316	1e-05	0.1012
RUVBL2	10856	4.1472	3.1326	2.5501	1.0289
VPS54	51542	1e-05	1e-05	1e-05	1e-05
PLD1	5337	0.0864	1e-05	0.0957	1e-05
KIAA0368	23392	0.2052	0.0642	0.0055	0.0101
HIBADH	11112	1e-05	0.163	0.9489	0.0821
USP7	7874	0.1772	0.0349	0.0221	0.118
SQRDL	58472	7.3368	6.9727	9.6222	2.2263
RPLP2	6181	20.3727	22.7212	30.3614	2.8894
SUCLG1	8802	0.3447	0.1827	0.9621	0.6786
TMX4	56255	3.5585	3.8632	4.011	1.4044
SLC2A1	6513	50.7946	31.7921	9.7709	418.855
CD151	977	0.0801	0.3544	0.5632	1e-05
STXBP2	6813	1.0001	2.0035	1.7381	2.5552
AZU1	566	447.616	895.044	942.458	419.224
ATP6V1B2	526	0.8796	0.1783	0.6123	1.0322
PCBP1	5093	4.2008	1.5004	11.3748	1.9657
LYN	4067	3.213	8.4081	6.1517	12.8836
PPP1R9A	55607	1e-05	1e-05	1e-05	1e-05
BCAP31	10134	1.6344	2.7919	1.6585	75.0872
RPS17	6218	0.8498	0.2331	0.314	1e-05
ATP11B	23200	0.0105	0.1696	0.1683	1e-05
VAV1	7409	0.0113	0.0262	0.106	0.0281
PSMA6	5687	0.2759	0.3034	0.701	1e-05
GPD2	2820	3.5183	7.8226	8.3672	2.7724
TARDBP	23435	0.1938	0.1428	0.2463	1e-05
GANAB	23193	3.6109	5.8199	7.1785	7.0264
ATP1A2	477	0.0447	0.0822	0.0745	0.0101
RPS13	6207	0.5175	0.6107	0.6819	1e-05
PPIF	10105	17.1083	39.5228	43.157	4.3659
RAB7A	7879	11.5591	19.5686	21.4663	12.5144
VDAC1	7416	8.7141	28.9143	22.4309	5.4257
LXN	56925	73.6037	56.6197	25.8885	1e-05
GPSM3	63940	7.2815	7.8973	8.3985	9.1141
EIF3H	8667	1e-05	1e-05	0.0327	1e-05
OLFM4	10562	5.267	16.3886	34.4807	4.9694
PTPRJ	5795	2.0995	5.3122	5.402	4.253
RUVBL1	8607	3.0496	1.7904	2.7265	1.4065
HLA-G	3135	1.5598	2.7584	1.5543	2.1428
CHMP4B	128866	1e-05	1e-05	1e-05	1e-05
SYNE1	23345	1e-05	1e-05	0.0034	1e-05
C17orf62	79415	0.4015	0.0551	0.4672	1e-05
NCSTN	23385	0.7348	0.8648	4.0101	3.8068
TGFB1I1	7041	0.0855	0.4512	0.4564	2.1666
HM13	81502	1.1178	1.9425	0.9304	1e-05
MINK1	50488	0.0062	0.0392	0.0663	1e-05
GNAL	2774	0.0099	1e-05	0.1982	1e-05
MCTP2	55784	1e-05	1e-05	0.0357	1e-05
TMX3	54495	0.0673	0.2075	0.2693	0.2577
BSG	682	1.536	3.1756	3.2831	8.2719
APRT	353	4.1254	4.3289	3.3202	3.7981
ARF1	375	46.3051	42.6485	50.0104	6.6881
SLC12A9	56996	1e-05	1e-05	1e-05	1e-05
SEC63	11231	0.0722	0.0874	0.1029	1e-05
CDK11B	984	1e-05	1e-05	1e-05	1e-05
UNC45A	55898	0.0258	0.2443	0.1743	0.3394
HIST2H2AB	317772	64.1951	55.8858	115.962	0.0013
TUBGCP2	10844	0.0144	0.0536	0.0598	1.9223
H1FX	8971	1e-05	0.0681	1e-05	1e-05
HIST1H3J	8356	60.6666	142.113	128.324	379.645
SLC25A20	788	0.2367	0.5726	1e-05	1e-05
CPNE8	144402	0.1752	0.5918	1.0205	0.0416
SNX3	8724	1.599	0.6866	0.9454	1e-05
C4B_2	100293534	1.3745	0.5811	0.236	0.202
FAM134C	162427	1e-05	1e-05	0.1086	1e-05
ATP2B1	490	0.6744	1e-05	1.171	0.2757
RTCA	8634	1e-05	1e-05	0.0332	1e-05
RHOA	387	3.326	4.4462	5.805	2.0969
DPP9	91039	1e-05	1e-05	1e-05	1e-05
GGH	8836	0.6642	3.3026	7.728	0.3112
RPLP0	6175	3.3617	1.4109	5.0089	1e-05
RAB18	22931	0.6395	2.0341	2.2759	0.2692
CD37	951	0.3593	0.5576	0.4633	0.1747
PDCD6	10016	53.4178	26.6583	23.1558	0.577
ATP6V1D	51382	0.2701	1e-05	1e-05	1e-05
DOCK7	85440	1e-05	1e-05	1e-05	1e-05
TMEM38B	55151	1e-05	1e-05	1e-05	1e-05
NIPSNAP3A	25934	2.0598	5.5333	9.8437	1e-05
DNAH11	8701	1e-05	1e-05	1e-05	1e-05
RASGRP4	115727	1e-05	1e-05	1e-05	1e-05
RAD50	10111	1e-05	0.0575	1e-05	0.0761
IMPDH1	3614	0.0705	1e-05	1e-05	1e-05
CACYBP	27101	1e-05	1e-05	1e-05	1e-05
SLC1A5	6510	1e-05	1e-05	1e-05	1e-05
PGAM1	5223	0.2543	1.0995	1.8548	0.0189
GPX1	2876	1.2193	6.5853	3.5378	1.8643
ACOX3	8310	1e-05	1e-05	0.013	1e-05
ATP5O	539	8.5294	12.4014	17.2196	17.8801
IFI16	3428	1e-05	1e-05	1e-05	1e-05
P2RX1	5023	0.1076	3.1137	1.2738	1e-05
CD200R1	131450	0.1338	0.1192	0.1882	1e-05
TXN	7295	4.4669	3.0804	5.3877	0.4664
NUP188	23511	1e-05	1e-05	1e-05	1e-05
H2AFZ	3015	87.1811	76.9618	134.423	0.698
CUL4A	8451	3.1709	0.7699	0.5344	0.0162
PRKCSH	5589	2.1858	6.2561	6.0974	8.587
EGF	1950	1e-05	1e-05	0.2132	1e-05
GNB1	2782	3.4404	5.9499	9.6097	0.637
PSME1	5720	39.0336	15.2698	9.5619	3.5006
CAMK1D	57118	1e-05	0.1696	0.2144	1e-05
PRKCA	5578	0.1871	0.7333	1.7413	0.0991
ACPP	55	0.183	0.0475	0.1348	1e-05
TYMP	1890	0.9354	1.2241	1.1691	0.2364
AGPAT5	55326	0.2165	0.2316	0.0713	1e-05
RPL10	6134	1e-05	1e-05	0.0675	1e-05
CD200R1L	344807	1e-05	1e-05	1e-05	1e-05
NDUFB8	4714	2.6812	5.44	5.5025	2.8304
ARL11	115761	1e-05	1e-05	1e-05	1e-05
TRA2B	6434	1.5079	2.4554	1.3408	1e-05
SUCLG2	8801	0.7958	0.8038	2.0591	0.2255
PPM1A	5494	2.1638	1.1476	1.1722	1e-05
CISD2	493856	9.4535	24.8185	23.5186	1e-05
ARHGAP6	395	1e-05	0.0071	1e-05	0.2834
CCT7	10574	7.0409	5.3095	4.5366	0.4003
SMARCE1	6605	0.0108	0.0094	0.0167	1e-05
ACTN3	89	0.1018	0.1499	0.3362	2.8382
DNAJC11	55735	0.047	0.0882	0.1605	1e-05
ACADS	35	0.324	0.9558	1.1733	0.3833
ERGIC1	57222	0.532	2.4816	1.4253	1e-05
PIGK	10026	0.1275	0.2223	0.238	1e-05
NSUN2	54888	1e-05	0.6	0.3239	1e-05
AVL9	23080	0.6755	1e-05	0.1892	1e-05
NOMO1	23420	0.0247	0.028	0.0262	0.0143
LOC100652732	100652732	1e-05	1e-05	1e-05	1e-05
H3F3B	3021	61.0232	142.607	129.211	379.645
PARVA	55742	0.1448	0.5292	0.5161	1.3961
HIST1H2BL	8340	556.308	904.311	894.937	405.295
CSTB	1476	0.2361	0.2924	2.6416	1e-05
MBOAT7	79143	0.2188	0.1421	0.2576	1e-05
EIF3A	8661	0.0414	0.062	0.4052	0.0178
TMEM40	55287	0.8386	2.8748	2.6763	8.0585
GFAP	2670	0.0639	0.0018	0.3636	0.2962
LRRC25	126364	1e-05	0.0814	0.127	0.0914
HIST1H1D	3007	16.5622	13.8917	3.6722	1.8268
WAS	7454	1.2081	0.9621	0.4898	1e-05
ARL6IP5	10550	13.7755	85.19	51.9901	14.9724
TPP2	7174	1e-05	1e-05	1e-05	0.57
KRT1	3848	7.0147	1.4239	38.3617	8.1189
HTATSF1	27336	1e-05	1e-05	1e-05	1e-05
LAIR1	3903	0.0313	0.3637	0.5526	1e-05
HNRNPA1	3178	0.1077	0.3573	0.7625	0.072
EWSR1	2130	1e-05	1e-05	1e-05	1e-05
OLR1	4973	0.6444	1e-05	0.2215	1e-05
TMEM55B	90809	1e-05	0.3611	0.3725	1e-05
ACAP1	9744	1e-05	1e-05	1e-05	1e-05
B4GALT1	2683	1e-05	1e-05	1e-05	0.0776
CYCS	54205	1.7831	2.9484	3.7836	6.4769
SSR4	6748	3.8814	9.1941	8.6015	7.5102
THBS1	7057	11.9883	106.325	140.534	43.2923
DOPEY2	9980	1e-05	1e-05	0.0088	1e-05
EIF3I	8668	1e-05	1e-05	0.0482	1e-05
GDI2	2665	2.6623	2.9723	3.5671	0.491
AIM1	202	1e-05	1e-05	1e-05	1e-05
PPP4R1	9989	0.0513	0.034	0.0495	1e-05
OSTF1	26578	1.4598	0.5031	2.1185	0.317
CSNK2A2	1459	0.6481	0.983	0.8368	1e-05
TRIM58	25893	0.3618	0.6356	0.5008	1e-05
EIF5A	1984	2.7073	3.0842	2.6804	3.3903
ANAPC13	25847	1e-05	0.1219	1e-05	1e-05
SLC36A1	206358	1e-05	1e-05	1e-05	1e-05
RAP1B	5908	53.5091	137.051	168.06	36.3908
RPS24	6229	0.1581	0.2641	0.3241	1e-05
PYGL	5836	2.8304	4.4565	7.5602	0.7006
CAPZA2	830	1e-05	0.1196	0.5381	2.9499
CCT8	10694	8.2925	4.8713	4.7822	2.65
NDNL2	56160	1e-05	1e-05	1e-05	1e-05
PRUNE	58497	6.2497	0.8313	1.157	1e-05
PSMB10	5699	1e-05	1e-05	1.068	1e-05
GOLGA2	2801	1e-05	1e-05	1e-05	0.0303
VCAN	1462	1e-05	1e-05	0.0136	1e-05
SRP68	6730	1e-05	1e-05	1e-05	1e-05
APPL2	55198	1e-05	1e-05	0.1592	1e-05
TMX2	51075	1e-05	0.0886	1e-05	1e-05
PGAM2	5224	0.1319	0.1874	0.9661	0.0175
APOA1	335	138.902	97.98	53.3836	56.7665
MSN	4478	2.2916	4.095	9.53	5.8636
EHD1	10938	12.8322	16.5496	16.4504	2.197
TRAF6	7189	1e-05	1e-05	1e-05	1e-05
ATXN3	4287	1.9063	0.111	0.3656	1e-05
HIST1H2AH	85235	71.9606	59.1754	115.925	14.1114
PABPC1L	80336	0.0206	1e-05	0.0378	0.0157
HNRNPA3	220988	0.2572	0.7364	2.2284	1e-05
CPNE5	57699	0.1696	0.5727	0.9876	0.0403
TAGLN3	29114	1e-05	1e-05	1e-05	1e-05
COMMD3	23412	1e-05	0.0294	0.0405	0.1093
ACAP2	23527	0.5301	0.4924	0.9707	1e-05
VPS16	64601	1e-05	1e-05	1e-05	1e-05
MTMR4	9110	0.0066	0.0065	1e-05	1e-05
HIST1H4C	8364	1674.71	2106.43	2311.37	638.499
TAP2	6891	0.1522	0.2398	0.1333	1e-05
CMPK1	51727	0.2063	0.381	1e-05	1.0397
AQR	9716	1e-05	1e-05	1e-05	1e-05
TMED7-TICAM2	100302736	6.144	1.1686	0.8734	0.4005
ACOT9	23597	0.8282	0.4115	0.4657	1e-05
COX7C	1350	1.9948	4.0396	3.4163	1e-05
RAB3GAP2	25782	0.2652	0.2658	0.2638	1e-05
DRAP1	10589	0.104	1e-05	0.1708	1e-05
HNRNPC	3183	0.6252	1.4258	1.9791	7.0984
MAGOH	4116	0.4699	0.6424	0.6899	1e-05
GP9	2815	13.6505	85.5419	62.7955	22.8568
ABHD11	83451	0.1019	0.2519	0.4845	1e-05
CBL	867	1.1842	1.6316	2.7791	1e-05
JAGN1	84522	0.6735	0.9274	0.8614	1e-05
TRIM28	10155	0.0265	0.0384	1e-05	0.3842
SUPT16H	11198	0.0262	1e-05	0.0254	1e-05
ISG20	3669	8.3624	4.2828	4.1435	1e-05
EIF3K	27335	4.5089	4.1313	5.7915	1e-05
TCN1	6947	0.3485	0.322	0.77	1e-05
UBE2N	7334	77.6386	48.5421	40.3797	5.1185
BRAF	673	1e-05	1e-05	1e-05	0.0334
NDUFS1	4719	1.3733	2.7066	5.6058	0.4052
MECP2	4204	0.0925	0.0529	0.1077	1e-05
EFHD2	79180	0.4116	0.8319	2.6288	0.7558
PLD2	5338	1e-05	1e-05	1e-05	1e-05
FBXO6	26270	0.3938	0.1336	1.824	1e-05
GIGYF2	26058	1e-05	1e-05	1e-05	1e-05
COX7A2	1347	9.7694	15.0469	21.8293	1.1128
ALDH3B2	222	0.1309	0.0711	0.075	1e-05
RPS17L	100505503	0.8498	0.2331	0.314	1e-05
RAB32	10981	0.3927	1.6123	1.4727	1e-05
CD9	928	35.9513	175.168	145.006	5.2431
TUBAL3	79861	0.0822	0.2812	0.2286	1.3151
PLBD1	79887	6.7871	4.9254	10.4471	13.1455
VAV3	10451	0.0093	0.0092	0.0066	1e-05
ALDH2	217	0.7754	0.7362	1.5535	0.5535
PXN	5829	1e-05	1e-05	1e-05	1e-05
NINJ2	4815	1e-05	0.1201	0.117	1e-05
LCK	3932	0.1055	0.0363	0.0546	0.0704
RAB3D	9545	2.7464	2.4391	3.9442	0.5102
ADSL	158	1e-05	1e-05	1e-05	0.6675
UBAC1	10422	19.5768	7.5038	5.0891	0.7414
PACS1	55690	0.0495	1e-05	1e-05	1e-05
ATP5J2-PTCD1	100526740	1.7323	3.3753	3.2906	0.3898
MACF1	23499	0.0053	0.0075	0.0033	0.0137
MYO1F	4542	0.8702	0.6611	1.934	0.6926
CBX3	11335	1e-05	1e-05	1.8309	0.4232
H6PD	9563	1.1542	0.037	0.411	0.1747
SEC24B	10427	0.1639	0.1297	0.118	1e-05
INF2	64423	0.1572	0.5248	0.5142	5.4499
MAP4K1	11184	1e-05	1e-05	0.0337	1e-05
FGFR2	2263	1e-05	1e-05	1e-05	1e-05
RIN3	79890	1e-05	1e-05	0.0162	1e-05
DEGS1	8560	0.0677	0.1712	0.2535	0.1531
ATM	472	1e-05	1e-05	0.0056	1e-05
ERAP1	51752	0.2589	0.6688	1.7777	0.5536
RABL6	55684	0.0959	0.1	0.0494	1e-05
DDX5	1655	0.2253	0.3078	0.5778	0.1381
APAF1	317	1e-05	1e-05	1e-05	0.011
ITFG3	83986	0.1433	2.0395	0.9973	1.1228
UFL1	23376	1e-05	1e-05	1e-05	0.0431
PURA	5813	2.0944	1.7429	2.2082	1e-05
DDB1	1642	0.032	0.0472	0.0176	0.133
NUBP2	10101	2.1746	0.1146	2.3944	0.2063
DEF6	50619	1e-05	1e-05	0.0028	1e-05
IPO4	79711	0.0634	0.0917	0.2839	1e-05
DDX19B	11269	1e-05	1e-05	1e-05	1e-05
LETM1	3954	0.131	0.1343	0.5265	0.1414
ACSL1	2180	3.3524	0.5443	3.5782	0.403
FAF2	23197	0.063	0.1043	0.1402	1e-05
MTDH	92140	4.0739	3.7752	6.1759	0.135
ATP6AP1	537	1e-05	0.4354	0.0721	3.0236
SNRPF	6636	1e-05	1e-05	0.1218	1e-05
F2RL3	9002	0.0393	0.2729	0.275	1e-05
BRIX1	55299	0.031	0.1422	0.064	1e-05
HIST2H2BF	440689	521.549	847.802	839.016	379.964
CDK3	1018	1.7476	1.2928	2.9816	1e-05
SF3B2	10992	1e-05	1e-05	1e-05	1e-05
SLC30A7	148867	1e-05	1e-05	1e-05	1e-05
CCT4	10575	6.0612	3.778	2.975	2.9088
PCYOX1L	78991	1.611	5.4666	5.0079	6.121
RPL18	6141	1.1269	1.2359	1.4102	1e-05
CDC42	998	26.3597	71.5632	85.6281	10.4275
SULT1B1	27284	1e-05	1e-05	1e-05	1e-05
HLA-DQB1	3119	0.1882	1e-05	0.1032	0.082
METTL7A	25840	0.5561	0.5367	1.2586	0.29
GOT2	2806	3.1021	3.9895	2.6739	0.2194
SAMM50	25813	1.1841	1.9793	3.0983	1e-05
UQCRC2	7385	7.6932	14.2722	19.4926	1.8544
HADHB	3032	3.7816	5.4146	9.7499	2.0558
RPF2	84154	0.0191	0.0385	0.0276	1e-05
KRT19	3880	0.0519	1e-05	0.0044	0.0207
HNRNPU	3192	1e-05	0.0975	0.2953	0.2875
ATP6V1E1	529	0.5172	1e-05	0.4095	1e-05
GOLT1B	51026	0.5259	1.1967	2.0215	1e-05
CARM1	10498	3.9156	1.5818	1.1563	0.136
HIST1H3C	8352	60.6666	142.113	128.324	379.645
LARS	51520	1e-05	1e-05	0.5536	0.0765
RPS4Y1	6192	1e-05	1e-05	1e-05	1e-05
RGS19	10287	1e-05	0.088	0.1767	0.5853
LRBA	987	0.0323	1.0418	0.4522	0.1777
ENPP7	339221	0.048	0.1347	0.1016	0.193
OGFR	11054	0.0215	1e-05	1e-05	1e-05
PRPSAP1	5635	1.0955	1.0662	0.8351	1e-05
CDK5RAP3	80279	0.1	0.023	0.0389	1e-05
ARPC3	10094	0.6487	0.9049	1.4148	2.9304
TIMM44	10469	0.3562	0.3236	0.3455	1e-05
MAN2A2	4122	1e-05	0.0593	1e-05	1e-05
TMCO1	54499	0.5349	4.5122	0.8448	1e-05
HPSE	10855	3.9471	17.6455	10.8429	22.2792
SF3B4	10262	1e-05	1e-05	1e-05	0.0991
CYBA	1535	5.3458	6.6405	8.8071	0.9399
FAM96A	84191	1e-05	1e-05	1e-05	0.272
NNT	23530	2.8709	7.3817	6.2521	0.9297
U2SURP	23350	1e-05	1e-05	1e-05	1e-05
CTAGE5	4253	0.2605	0.1332	0.025	1e-05
CCT6A	908	2.6629	2.1056	2.7348	3.1146
PSMB2	5690	0.6803	0.4814	0.5235	0.7943
VPS4A	27183	1.1645	1.5638	0.9729	0.6196
GAK	2580	0.1744	0.0046	1e-05	1e-05
HLA-DRB5	3127	1e-05	0.0766	1e-05	1e-05
PABPN1	8106	1e-05	1e-05	0.0543	0.1267
COX6B1	1340	0.2398	0.4653	1e-05	1e-05
LASP1	3927	0.1231	0.0765	0.4376	0.636
TLN1	7094	9.9164	21.086	23.7351	70.1941
STXBP5	134957	0.3642	1e-05	1e-05	0.0936
KRT85	3891	0.0039	0.0016	0.0095	0.0008
CALM3	808	1.3376	2.2181	6.1557	1.0667
XPNPEP3	63929	2.7681	0.3357	1e-05	0.3633
UBE2O	63893	5.8207	1.1706	0.7695	0.0918
NAMPT	10135	1.7777	1.5466	6.8659	3.7613
STK3	6788	0.4175	0.3551	0.8822	0.3174
PFKL	5211	1.508	1.3625	1.3414	1.7975
TAPT1	202018	1e-05	0.0999	1e-05	1e-05
NCF1	653361	1.764	0.7151	2.0327	2.1616
RAB3A	5864	1e-05	0.5643	0.844	1e-05
VPS33A	65082	0.0147	0.0265	0.0284	1e-05
C10orf54	64115	0.1804	2.7857	2.0655	0.7375
PRF1	5551	3.6842	0.4208	0.5011	1e-05
MTHFD1	4522	0.0937	0.1026	0.1298	4.2433
RPS6KA6	27330	0.0667	0.0394	0.071	0.007
HBG2	3048	1498.92	726.751	543.607	2402.86
VNN1	8876	0.624	0.0578	0.3408	0.7972
TRA2A	29896	1e-05	1e-05	1e-05	1e-05
ELP3	55140	1e-05	1e-05	1e-05	1e-05
GBA	2629	0.0363	0.2608	0.7363	0.2515
PRRC1	133619	1e-05	1e-05	1e-05	1e-05
DEFA3	1668	111.022	200.508	110.959	1e-05
UFM1	51569	3.644	1.3145	1.8381	1e-05
HIST1H4L	8368	1674.71	2106.43	2311.37	638.499
MGAT2	4247	1e-05	0.0419	0.0276	1e-05
PIP4K2B	8396	1.0539	0.7417	0.5068	0.254
RCC1	1104	0.3889	0.738	0.7112	1e-05
RAB31	11031	2.2531	4.2667	4.8019	0.4169
LRP10	26020	1e-05	1e-05	1e-05	1e-05
EID3	493861	1e-05	1e-05	1e-05	1e-05
YWHAZ	7534	5.9374	12.9949	21.0346	4.9716
H2AFY2	55506	1.6157	1.2939	0.9835	0.2534
IFITM2	10581	1e-05	1e-05	1e-05	1e-05
CHIT1	1118	1e-05	1e-05	1e-05	1e-05
CLEC12A	160364	0.5509	0.2326	0.8904	0.8946
MTA3	57504	1e-05	1e-05	1e-05	1e-05
DYNLRB1	83658	1e-05	1e-05	0.2406	1e-05
FCER1G	2207	1e-05	0.4919	0.9748	1e-05
BTN3A3	10384	0.0853	0.3129	0.1571	1e-05
PSMA2	5683	0.0548	0.0921	0.3592	0.0763
MDH2	4191	6.4196	10.3099	20.1905	14.2878
PDIA5	10954	0.3067	2.1821	0.7213	1e-05
APOA2	336	6.6742	4.9	5.0222	22.7584
CANX	821	43.08	65.3146	91.5036	17.228
HIST3H3	8290	60.6666	142.113	128.324	379.593
ARG1	383	0.9048	0.6365	1.1509	0.053
DPP7	29952	0.0412	0.036	0.1406	1e-05
SGTA	6449	1e-05	1e-05	0.0691	36.2697
IARS	3376	1e-05	1e-05	1e-05	0.0207
PDZD8	118987	0.008	1e-05	0.0196	0.0402
CAP1	10487	3.3088	5.3268	8.8524	2.7091
SPTBN1	6711	0.1214	1.0035	0.8527	1.8454
CS	1431	7.3439	16.6992	19.2971	4.8066
TLK2	11011	1e-05	1e-05	1e-05	1e-05
HBZ	3050	18.7995	4263.34	7.2713	20.3346
ITGAX	3687	0.5564	0.473	0.4872	0.0602
PRG3	10394	1e-05	0.684	1e-05	1e-05
GNG5	2787	1e-05	0.0835	1e-05	1e-05
CHP1	11261	0.3795	1.5882	1.773	1e-05
CYB5R3	1727	19.2262	38.7997	46.817	14.443
ANTXR2	118429	0.1416	0.1712	0.1823	1e-05
UBQLN4	56893	1e-05	1e-05	1e-05	1e-05
PTPN6	5777	2.374	4.0434	7.1841	3.6352
SMU1	55234	1e-05	0.0492	0.0192	1e-05
STAG2	10735	1e-05	1e-05	1e-05	1e-05
OGDH	4967	0.76	1.7155	2.2936	0.8245
C14orf166	51637	0.2391	0.1722	0.5591	0.2581
ARHGAP30	257106	1e-05	0.0112	0.0209	1e-05
TOLLIP	54472	0.2016	0.1561	0.7443	0.754
RPS9	6203	0.4898	0.5768	0.7854	1e-05
ANPEP	290	15.0703	14.371	49.4936	2.7547
ARHGAP35	2909	1e-05	1e-05	0.0884	1e-05
LDHAL6B	92483	0.2129	0.2597	0.5537	1e-05
TIAL1	7073	0.0317	0.0384	0.0108	1e-05
HIST1H4I	8294	1674.71	2106.43	2311.37	638.499
HPCA	3208	0.5071	1.0755	1.5004	1e-05
ALAD	210	0.134	0.1627	0.2686	0.8894
TCIRG1	10312	1.051	1.066	1.1516	0.247
SURF4	6836	0.9859	3.1306	1.7631	1.4205
KPNA3	3839	7.914	3.5312	2.1754	1e-05
ARHGEF6	9459	1e-05	1e-05	1e-05	1e-05
PSMC6	5706	6.8835	3.6238	2.9834	3.0875
DARS2	55157	0.1261	0.2929	0.2992	0.2088
ANP32E	81611	7.89	11.8536	1e-05	1e-05
TOR1B	27348	0.1114	1e-05	1e-05	1e-05
PSMD6	9861	1.833	7.9358	7.7807	0.7138
GCLM	2730	45.9836	32.8578	27.4113	1.465
CNPY2	10330	1e-05	1e-05	0.0775	1e-05
PGM2	55276	0.6306	0.547	0.6362	1e-05
LOC100653057	100653057	1e-05	0.1952	0.1753	0.9763
ARHGEF7	8874	0.0141	1e-05	1e-05	1e-05
DCTN2	10540	0.5643	0.3606	0.4985	1.0939
NUP54	53371	1e-05	1e-05	1e-05	1e-05
AP3D1	8943	1e-05	1e-05	0.0157	1e-05
UGGT1	56886	0.6411	1.2079	1.2234	0.7148
EPB42	2038	24.6127	13.6163	1.7568	133.067
PIP4K2A	5305	14.6295	5.862	4.4431	2.9418
FAM49A	81553	0.6049	0.8805	0.1615	0.1776
PANX1	24145	0.0808	0.0988	0.2957	1e-05
TMEM63A	9725	0.9481	1.1316	1.1806	1e-05
FERMT3	83706	30.0187	24.7402	42.1808	34.2448
KIF5B	3799	0.0905	0.0171	0.0422	0.1061
SNAP91	9892	0.8028	0.8638	1.4264	1e-05
HLA-DRB1	3123	0.1593	1e-05	0.2006	0.0695
STK11IP	114790	1e-05	0.0109	1e-05	1e-05
SEC24C	9632	0.0195	0.051	0.0475	1e-05
IGLL5	100423062	1.9002	1.8077	1.9098	9.1483
ARHGEF2	9181	0.1029	1e-05	0.1184	0.0701
ANP32A	8125	1e-05	1e-05	1e-05	1e-05
PSMD11	5717	0.8263	0.4078	0.2209	0.3
STAT3	6774	0.4882	0.1953	0.4095	0.9092
ATP8B4	79895	0.0147	1e-05	0.0393	0.0222
MYO5A	4644	1e-05	0.0828	0.0036	0.0097
AMPD2	271	1e-05	0.0734	0.1887	3.2965
PGM1	5236	0.0277	0.1096	0.8851	1e-05
DCAF6	55827	0.0716	0.1043	0.1149	1e-05
TPM2	7169	5.2643	8.3121	23.0162	5.4279
FAM49B	51571	3.6329	2.5958	1.5999	0.1683
HLA-DQA1	3117	0.3964	1.5088	0.5076	1e-05
ATP2C1	27032	0.044	0.106	0.0446	0.071
CHMP3	51652	1e-05	1e-05	1e-05	1e-05
MNDA	4332	15.1418	7.3555	27.0845	5.9879
TUBB1	81027	13.7037	29.4778	24.1531	134.528
LEMD2	221496	0.1798	0.123	1e-05	1e-05
ENDOD1	23052	3.2994	9.0623	8.0572	6.2422
HIST1H2AK	8330	71.9606	59.1754	115.925	14.1114
DAGLB	221955	0.0858	0.0657	0.1905	0.0815
ELMO1	9844	0.1832	0.5678	0.4957	0.2395
AGTPBP1	23287	0.0054	0.006	0.0113	1e-05
RAP2C	57826	1.2831	1.2655	1.2255	2.1364
ARRB1	408	0.7409	0.2979	0.4391	1e-05
RPS12	6206	0.2111	0.3556	0.5613	0.8342
HRAS	3265	0.0815	0.0985	0.105	0.2786
GIMAP4	55303	1e-05	1e-05	1e-05	1e-05
TRAPPC12	51112	1e-05	1e-05	1e-05	1e-05
TMED7	51014	7.8223	1.4878	1.112	0.5099
TRIM5	85363	1e-05	1e-05	1e-05	1e-05
STAT5B	6777	3.1735	1.5314	1.5859	0.0526
NUP160	23279	1e-05	1e-05	0.8087	1e-05
ZYX	7791	0.0191	0.8918	1.3634	3.9857
SNRPD1	6632	0.4293	0.1444	0.3975	0.3287
HSPE1-MOB4	100529241	1.8001	3.8534	3.9688	3.9232
HNRNPCP5	440563	0.1985	0.4241	0.3911	0.0125
SLC46A1	113235	1e-05	1e-05	1e-05	1e-05
RDH14	57665	0.0181	0.9394	1.1071	1e-05
PDS5B	23047	1e-05	1e-05	0.025	1e-05
USP14	9097	116.847	47.1464	45.4999	0.0858
TUBA4A	7277	4.9056	6.9217	11.8237	70.8319
UBA52	7311	16.4121	16.9938	13.497	14.9664
SMAD9	4093	0.0377	0.0214	0.0252	1e-05
TOR1A	1861	0.0637	1.6149	0.2079	0.1144
HSPA8	3312	4.2166	7.0831	10.0926	18.8847
MRPL24	79590	0.0462	0.1748	0.0838	1e-05
AP3B1	8546	0.0953	1e-05	0.023	1e-05
LST1	7940	0.7041	0.426	0.9483	1e-05
TMSB4X	7114	85.094	198.431	351.706	1e-05
PON1	5444	22.182	7.6502	5.5618	3.9176
CYP4F3	4051	1.1929	1.521	2.7444	0.0665
LOC101060503	101060503	1e-05	1e-05	1e-05	1e-05
HSPE1	3336	19.6319	46.7899	67.9936	29.1431
MYH11	4629	2.2191	5.5567	2.5039	4.4403
POLR2C	5432	1e-05	1e-05	1e-05	1e-05
DDX3X	1654	0.2534	0.2666	0.5089	0.2551
NEDD8	4738	2.4535	1.0935	2.4379	0.8226
WDR11	55717	0.0046	0.0154	0.0194	1e-05
DNM1L	10059	0.1616	0.25	0.4409	0.3918
MYLK	4638	1e-05	0.2758	1.0587	0.432
NDUFS3	4722	3.0027	5.5352	6.3284	1.4826
ILVBL	10994	0.1156	0.2021	0.0192	1e-05
HIST2H2AA3	8337	71.9606	59.1754	115.925	14.1114
SMG9	56006	1e-05	1e-05	1e-05	1e-05
HIST3H2BB	128312	581.76	910.585	950.703	406.115
ARF6	382	16.3997	6.465	14.1125	1e-05
CYTH4	27128	1e-05	1e-05	1e-05	1e-05
NDUFV2	4729	1.0515	2.3176	2.3857	0.4599
ALDH6A1	4329	0.1394	0.1813	0.2494	0.0361
SLK	9748	1e-05	1e-05	1e-05	0.269
HIST1H1E	3008	16.7143	20.0674	0.9369	2.0298
HIST1H3G	8355	60.6666	142.113	128.324	379.645
TRADD	8717	0.1782	1e-05	0.0481	1e-05
LMNA	4000	0.0108	0.0077	0.0091	1e-05
ATAD3C	219293	0.0614	0.2221	0.3475	0.6084
RPL13	6137	1e-05	1e-05	1e-05	1e-05
HIST1H1A	3024	0.1443	0.1891	0.0776	1.1105
PRPSAP2	5636	3.7175	4.5609	2.2983	0.5556
WNK1	65125	1.0779	0.3951	0.1881	0.0212
EIF2S2	8894	1e-05	0.3598	0.5548	1e-05
SQSTM1	8878	1e-05	1e-05	1e-05	1e-05
PPIP5K1	9677	0.0773	1e-05	0.0024	1e-05
BIN2	51411	0.6714	0.3756	1.0728	0.2514
STT3B	201595	1.8682	2.8947	2.0206	1.3362
CALN1	83698	1e-05	1e-05	1e-05	1e-05
PRMT5	10419	0.0286	0.2209	1e-05	1e-05
TUBG2	27175	1e-05	0.1896	0.1697	0.0294
NDUFA12	55967	0.6534	1.5557	1.1279	1e-05
TSPAN9	10867	2.9968	7.643	5.1785	3.4605
FMNL2	114793	1e-05	1e-05	1e-05	1e-05
SERBP1	26135	1e-05	1e-05	1e-05	1e-05
LMF2	91289	0.1083	0.0971	0.1034	1e-05
DNM1	1759	2.6953	1.4727	1.2401	1e-05
ACTL6B	51412	1e-05	1e-05	1e-05	1e-05
MGST3	4259	0.2903	0.5134	0.5015	1e-05
PSMC3	5702	3.5559	1.5857	1.0255	1.2012
EIF4A2	1974	99.031	55.4913	68.237	1.9087
SRSF5	6430	1e-05	1e-05	1e-05	1e-05
ILK	3611	1.8086	10.0622	10.9658	26.0815
CPT1A	1374	0.4745	2.3641	1.7647	1e-05
MATR3	9782	0.0147	1e-05	0.0219	1e-05
POLR2J	5439	1e-05	1e-05	1e-05	1e-05
HTT	3064	0.1251	0.0186	0.0181	1e-05
ATP5C1	509	3.3081	9.3845	9.1612	0.3714
ITPR1	3708	0.0628	0.3818	0.4663	0.0804
VWF	7450	1.2834	4.2367	3.0738	4.7091
CD97	976	0.5601	0.7961	0.7965	2.5461
ALG2	85365	0.0156	0.0236	0.0413	1e-05
STK25	10494	0.5578	0.3891	0.2297	0.0474
LOC100996792	100996792	3.7922	1.001	1.3814	1e-05
PHPT1	29085	1e-05	1e-05	0.3718	1e-05
RNASE3	6037	240.551	20.5959	116.049	1e-05
ATP6V1A	523	7.3465	3.1584	4.4613	0.7307
PKLR	5313	8.625	1.3791	1.9038	1.3247
COLGALT1	79709	1e-05	0.1954	0.2629	1e-05
CSNK2B	1460	0.5322	0.8672	0.8437	1e-05
LCP2	3937	0.012	8.0717	1e-05	1e-05
HSPA1A	3303	1.265	1.9391	3.5439	1.3546
APP	351	0.6028	1.4364	1.8326	1e-05
LILRA5	353514	0.0999	0.2451	0.4252	1e-05
PADI4	23569	6.1328	3.9883	9.2051	5.2154
ATP2A2	488	1.4852	5.6949	4.4481	2.9025
SMG5	23381	1e-05	1e-05	1e-05	1e-05
RPL10L	140801	1e-05	1e-05	0.06	1e-05
ACSL4	2182	0.0366	0.0411	0.0415	0.018
ABHD10	55347	0.36	0.5529	1.136	1e-05
CNP	1267	0.9254	0.7907	0.4971	0.186
RAB27B	5874	7.3024	19.2123	16.1083	106.438
CPSF6	11052	1e-05	1e-05	1e-05	0.0411
DOCK8	81704	0.0177	0.0097	0.0117	0.0969
SLC22A5	6584	1e-05	1e-05	1e-05	1e-05
ATP6V1G1	9550	0.0628	0.1354	0.3771	3.7202
ENPP4	22875	0.5176	0.6928	0.6514	0.8657
AFG3L2	10939	0.0871	1.5198	1.0456	0.1353
KRT7	3855	0.066	0.0018	0.4018	0.3058
APOC1	341	257.377	93.5397	111.544	7.8508
RNPS1	10921	0.642	1.7822	1.1667	1e-05
RAB38	23682	0.0859	0.1534	0.2199	1e-05
NID2	22795	1e-05	0.6049	0.4919	1e-05
DDX17	10521	1.0113	1.2673	1.8698	0.6653
CHCHD3	54927	0.7672	1.5889	0.5441	0.2416
TM7SF3	51768	1e-05	1e-05	1e-05	1e-05
ALG11	440138	1e-05	0.0928	0.0843	1e-05
PTPLAD1	51495	0.5038	0.5962	0.3596	0.2554
PDXK	8566	0.1138	1e-05	1e-05	1e-05
RGS14	10636	1e-05	1e-05	1e-05	1e-05
ANKS1A	23294	1e-05	1e-05	0.0137	1e-05
ANXA6	309	2.0732	22.9958	33.6464	0.1625
PARP14	54625	1e-05	1e-05	1e-05	1e-05
CMTM2	146225	1e-05	1e-05	0.0474	1e-05
IPO5	3843	7.5389	3.6239	3.1046	0.2512
WDR37	22884	0.0321	1e-05	0.0374	1e-05
F5	2153	0.9388	3.9078	2.3692	1.9323
HIST4H4	121504	1674.71	2106.43	2311.37	638.499
ABCA8	10351	1e-05	1e-05	1e-05	1e-05
CAPN2	824	0.348	0.8626	0.618	1e-05
ADD3	120	0.0225	0.0333	0.2274	1e-05
TMSB10	9168	1.4864	2.7648	4.2772	1e-05
NEFL	4747	0.1179	0.1504	0.1942	0.4335
TMBIM6	7009	0.3947	0.8265	0.5492	1e-05
ARHGAP1	392	33.824	13.0074	14.0547	0.7253
CPNE9	151835	0.1752	0.5918	1.0205	0.0416
EHBP1L1	254102	0.3268	0.0774	0.0727	1e-05
AK3	50808	0.4592	0.9303	3.591	1.2125
TTLL12	23170	1.8863	0.9481	1.1175	1e-05
S100A9	6280	580.063	1134.57	4374.25	181.057
TMX1	81542	1.9452	4.955	7.367	0.7046
EPPK1	83481	1e-05	1e-05	0.0123	0.6079
HNRNPM	4670	0.3441	0.1077	0.2233	5.1405
FES	2242	1e-05	1e-05	0.0984	1e-05
LYPLA2	11313	4.0909	1.3205	1.6868	0.5458
LDHB	3945	7.8508	3.396	22.2057	3.9245
TAOK3	51347	1.4181	0.7936	0.7647	0.4729
PPP3CA	5530	1e-05	0.1437	0.2094	1e-05
RBBP7	5931	0.0401	0.0687	1.3183	0.1722
EIF5A2	56648	0.9323	0.9516	1.0534	3.1722
CALU	813	1e-05	0.456	0.542	1e-05
TUBA1C	84790	19.1562	35.8761	35.4972	35.2107
RASSF2	9770	1e-05	1e-05	1e-05	1e-05
SIRPB1	10326	0.1407	0.1159	0.1481	0.1042
BLVRA	644	13.2274	6.2639	4.0089	0.6374
CASC1	55259	1e-05	1e-05	0.0025	1e-05
MTMR14	64419	1e-05	1e-05	0.016	1e-05
ETFDH	2110	0.044	0.1042	0.4507	1e-05
ALB	213	13.4988	20.3673	25.0079	26.2666
GNAO1	2775	0.6185	0.8982	0.9088	0.7779
LY75	4065	1e-05	0.0114	0.0142	1e-05
ARPC4-TTLL3	100526693	0.8274	0.7371	0.7862	0.0619
HPR	3250	2.5323	0.9388	0.8667	7.3249
PSAP	5660	0.3887	0.3494	1.0709	1e-05
HK1	3098	0.2358	0.3733	0.5381	5.6622
PSME3	10197	1e-05	1e-05	1e-05	1e-05
HIST1H2BF	8343	556.319	904.322	894.958	405.295
DOCK6	57572	1e-05	1e-05	1e-05	1e-05
UNC93B1	81622	0.092	1e-05	1e-05	1e-05
IPO7	10527	11.0554	3.9585	3.24	1e-05
RXRA	6256	1e-05	1e-05	1e-05	1e-05
CSNK2A1	1457	1e-05	1e-05	1e-05	2.1751
EIF3E	3646	0.193	0.2682	0.3733	1e-05
EBNA1BP2	10969	1e-05	1e-05	1e-05	1e-05
HDAC6	10013	0.0533	0.0103	0.066	1e-05
GIT2	9815	1e-05	1e-05	1e-05	1e-05
LOC100996887	100996887	0.2124	0.3869	0.6169	2.6855
MYO1G	64005	0.773	0.1295	0.2028	0.2077
ATP6V1B1	525	0.0499	1e-05	1e-05	0.2363
AP3B2	8120	1e-05	1e-05	0.0217	1e-05
ARHGAP18	93663	0.8152	2.6883	2.1967	1e-05
PFN1	5216	58.5343	121.243	399.68	5.3424
RAN	5901	144.289	74.8726	38.4933	7.1395
PGK2	5232	0.3485	0.5359	1.4434	1e-05
TRAM1	23471	1e-05	1e-05	0.1828	1e-05
FLNC	2318	0.3328	1.4907	1.0372	1.0282
ITGB7	3695	3.9948	10.1353	13.4089	3.0346
HIST2H2AA4	723790	71.9606	59.1754	115.925	14.1114
CYSTM1	84418	1e-05	1e-05	1e-05	1e-05
COL4A3BP	10087	0.1022	0.0114	0.1486	1e-05
ACTR10	55860	0.0193	1e-05	1e-05	1e-05
ERP44	23071	1.3049	3.4854	3.7888	0.3894
ESYT1	23344	0.4633	0.6741	0.6307	1.2583
RAB5B	5869	3.3379	2.5897	2.5697	2.751
RHEB	6009	1e-05	1e-05	1e-05	1e-05
VCP	7415	2.5726	2.6252	5.4465	5.132
RAB6C	84084	0.0178	0.2918	0.2526	1e-05
TBC1D17	79735	2.4489	3.0837	1.7449	1e-05
TOM1L2	146691	0.0387	1e-05	1e-05	1e-05
GNB4	59345	2.57	3.863	6.719	0.5995
RAB11FIP1	80223	0.127	0.1318	0.1045	0.0213
OPA3	80207	0.5632	0.3102	0.4283	1e-05
ACTB	60	127.423	101.079	281.302	474.384
PAFAH1B2	5049	8.2234	6.1233	5.3396	0.4468
RAB37	326624	0.9185	1.6495	1.2919	1e-05
LILRB3	11025	0.1066	0.1501	0.2125	0.0323
CRMP1	1400	1e-05	1.8875	3.0421	0.4224
LRCH4	4034	1e-05	1e-05	1e-05	1e-05
MAFF	23764	1e-05	1e-05	1e-05	1e-05
PRKD1	5587	1e-05	1e-05	1e-05	1e-05
EIF5AL1	143244	1.0509	1.1069	1.2454	3.1722
UBASH3B	84959	0.046	0.1167	0.3969	0.3305
PHB	5245	9.0657	18.5152	18.6762	14.8391
CTCF	10664	0.0565	0.0895	1e-05	1e-05
ASAH1	427	3.1801	6.6103	9.5598	0.2281
DOCK11	139818	1e-05	0.0471	0.0236	1e-05
2022-09-02	4735	1e-05	3.9536	4.0134	1e-05
CRLF3	51379	0.1906	0.1682	0.1126	1e-05
RTN2	6253	0.3461	1.7709	0.6395	1e-05
MYL4	4635	1.5573	0.6636	0.8569	0.9533
UBA7	7318	1e-05	1e-05	0.1394	1e-05
EXOC8	149371	1e-05	1e-05	1e-05	1e-05
TOMM22	56993	1.8926	4.3281	3.971	2.036
SLC27A4	10999	0.0621	0.4383	0.152	0.0372
SLCO4C1	353189	1e-05	1e-05	1e-05	1e-05
PLCB2	5330	1e-05	1e-05	1e-05	1e-05
ALDH3A2	224	0.1496	0.199	1e-05	1e-05
KPNA6	23633	0.8903	0.8592	0.6418	1e-05
SUCLA2	8803	0.1397	0.2453	0.3856	1e-05
ILF2	3608	1.0638	1.2221	1.5198	1e-05
CYTH1	9267	0.0213	1e-05	1e-05	0.0279
SLC27A2	11001	0.0105	0.006	0.0096	1e-05
CHMP6	79643	0.1131	0.483	0.5875	1e-05
RNH1	6050	12.4179	8.9867	1.8077	2.6404
LOC101060789	101060789	18.8746	14.0171	33.015	31.3849
SUPT5H	6829	1e-05	1e-05	1e-05	1e-05
EIF4G2	1982	0.0114	0.0127	0.2141	0.0209
PGD	5226	1.7225	1.6068	5.2206	0.4465
ANKRD44	91526	0.0286	1e-05	1e-05	1e-05
CBX1	10951	1e-05	1e-05	0.1439	0.3703
SPAG9	9043	1e-05	1e-05	1e-05	1e-05
PRKACG	5568	1e-05	1e-05	1e-05	1e-05
CYP4F2	8529	0.7004	0.7003	1.4064	0.0246
SNAP23	8773	1.4006	4.9644	3.07	7.0842
ATP5A1	498	28.5021	51.2616	70.2213	34.0398
ATP1B3	483	3.7381	4.2055	3.4554	0.0905
MATK	4145	0.0735	0.205	0.2242	0.422
PRKAR2A	5576	0.0327	1e-05	1e-05	0.0584
CTBP1	1487	0.3184	0.9507	1.2389	1e-05
ARCN1	372	0.2763	0.2451	0.2562	0.0446
MME	4311	0.4152	1.114	0.858	0.0933
RAB9A	9367	1e-05	1e-05	1e-05	1e-05
NOX3	50508	1e-05	0.0442	0.0678	1e-05
NDUFA5	4698	2.1937	4.8409	3.7954	6.148
UGP2	7360	3.5384	4.0944	6.7362	4.4298
COPE	11316	1e-05	1e-05	0.066	1e-05
SLC16A3	9123	0.3804	0.5798	0.559	1e-05
MAP2K1	5604	15.6356	4.398	4.8684	0.0813
DGKA	1606	3.6453	2.2373	1.8624	1e-05
USMG5	84833	5.9286	2.6141	9.3426	1e-05
RASSF4	83937	1e-05	1e-05	1e-05	1e-05
EEF1B2	1933	0.7169	1e-05	0.5019	1e-05
ABRACL	58527	1.4976	4.1631	3.0629	1e-05
VPS35	55737	1e-05	0.0129	0.0875	1e-05
CAD	790	1e-05	1e-05	0.0476	0.0543
SEC11A	23478	4.1037	5.9627	9.6605	1.2733
DNAJC13	23317	1.7145	0.9837	0.9684	0.1878
TNFAIP8	25816	1e-05	1e-05	1e-05	1e-05
ORM2	5005	2.6242	2.9465	3.587	0.5296
DOCK10	55619	1e-05	1e-05	1e-05	0.0207
IKBKB	3551	1e-05	0.0499	1e-05	1e-05
GYS1	2997	0.048	0.092	0.1089	1e-05
HIBCH	26275	0.2079	1.2149	3.4344	1e-05
MYO1E	4643	0.1161	0.0711	0.179	0.2309
SPTLC1	10558	1e-05	0.0511	1e-05	0.1665
THEM6	51337	0.1617	0.2113	0.2833	0.2346
SLC9A9	285195	1e-05	10.6339	4.8188	1e-05
SNRPB2	6629	1e-05	1e-05	0.0813	1e-05
KRT5	3852	0.0382	0.0113	0.5178	0.1731
S100A4	6275	6.1425	7.025	20.1446	4.9505
DNAJC9	23234	1e-05	1e-05	1e-05	1e-05
YWHAQ	10971	11.2126	13.4073	21.0623	2.2935
GSTO1	9446	1.7966	2.6918	4.5637	1.0057
ND2	4536	1e-05	1e-05	1e-05	1e-05
CMTM5	116173	1.1927	3.2001	3.2236	1e-05
ATP1A1	476	0.894	1.8425	1.9015	1.5634
C19orf35	374872	1e-05	1e-05	1e-05	1e-05
MAFK	7975	1e-05	1e-05	1e-05	1e-05
CLEC16A	23274	1e-05	1e-05	1e-05	1e-05
PSMD3	5709	0.3466	0.6474	0.1075	1.8396
ITGA2	3673	1.1791	1.8419	4.6064	1.6277
PLGRKT	55848	13.7964	1e-05	1e-05	1e-05
SACM1L	22908	1.9697	5.1921	5.6739	1.4006
FCN1	2219	2.3429	8.9006	12.7988	3.4656
EIF3B	8662	1e-05	1e-05	1e-05	1e-05
RPL22	6146	0.6804	1.414	1.933	1e-05
EEF1E1	9521	1e-05	0.0957	0.19	1e-05
SLC25A6	293	14.0409	33.4482	24.161	3.869
COPG1	22820	1e-05	0.0473	1e-05	1e-05
SIGLEC14	100049587	0.1614	0.8684	1.5367	1e-05
RPL3	6122	1e-05	1e-05	1e-05	1e-05
RPS8	6202	1e-05	0.3055	1e-05	1e-05
DYNC1I2	1781	1e-05	1e-05	0.0488	1e-05
PACSIN2	11252	1.0277	1.489	2.1948	1e-05
CDC40	51362	0.0413	0.0514	0.0824	1e-05
CD63	967	15.2265	25.138	26.4647	1.5283
GNE	10020	1e-05	1e-05	1e-05	1e-05
HBE1	3046	1484.26	724.313	542.417	2398.74
CEACAM8	1088	24.1676	39.2127	50.7734	50.5627
KRT3	3850	0.0088	0.0016	0.03	0.0051
SIRPA	140885	0.064	0.2558	0.1207	0.0644
IQGAP2	10788	7.1048	10.5088	12.0971	0.381
IL16	3603	1e-05	1e-05	0.0233	1e-05
ANXA7	310	80.1554	22.189	31.5017	0.2183
HIST2H3D	653604	60.7199	142.199	128.451	379.645
CD44	960	1.8446	4.4041	4.7178	9.6341
PEX14	5195	1e-05	0.052	0.1172	1e-05
HSD17B12	51144	0.5459	0.9966	2.1283	0.5467
HIST3H2A	92815	72.7823	59.3813	116.031	6.5421
TUBB3	10381	18.2709	27.8009	34.0845	51.8437
MOB1B	92597	18.0437	3.7169	4.071	1e-05
MLEC	9761	1.108	1.4656	2.1881	1.6025
GOSR2	9570	0.5915	0.4455	1e-05	1e-05
IFITM3	10410	1e-05	1e-05	1e-05	1e-05
DYNC1LI1	51143	1e-05	1e-05	0.0399	1e-05
ECHS1	1892	0.5843	1.2497	1.4896	1e-05
TMEM50A	23585	0.2045	0.3602	0.2665	1e-05
HIST1H4J	8363	1674.71	2106.43	2311.37	638.499
RHOT2	89941	3.5705	3.193	9.587	1e-05
ANKRD30A	91074	1e-05	1e-05	1e-05	1e-05
U2AF1L4	199746	1e-05	1e-05	1e-05	1e-05
PIK3CB	5291	1e-05	0.0363	0.0386	1e-05
TMEM50B	757	1e-05	1e-05	1e-05	1e-05
TPD52L2	7165	0.0997	0.361	0.4795	0.1419
GOLGA7	51125	1e-05	1.1126	0.914	1e-05
RPS15A	6210	6.5146	3.6188	4.214	1e-05
ATP6V1F	9296	1.0417	1.1057	1.4698	0.3839
PGRMC1	10857	3.4956	11.0766	8.9165	9.5347
HP	3240	3.5849	1.2244	1.3464	9.9594
RPL4	6124	1.4264	1.4644	2.6871	1e-05
SPCS3	60559	1.4079	2.8651	1.42	1e-05
GIMAP1-GIMAP5	100527949	0.0111	0.0207	0.0133	0.1278
VPS8	23355	1e-05	1e-05	1e-05	1e-05
MYCBP2	23077	1e-05	0.0042	1e-05	1e-05
PPCS	79717	1.2404	0.6977	0.4438	1e-05
PRDX6	9588	21.9329	12.0513	21.6581	5.1618
CLTCL1	8218	0.5133	0.4786	0.2497	0.3706
NDUFB6	4712	0.0347	0.3223	0.2191	1e-05
TMED4	222068	0.8553	1.2821	1.8556	0.449
ATP8A1	10396	2.4628	5.5327	2.5202	0.3465
SIN3A	25942	1e-05	1e-05	0.0156	1e-05
LTF	4057	1395.94	1758.07	2613.82	377.605
HIST1H2AI	8329	71.9606	59.1754	115.925	14.1114
OTUB1	55611	6.7975	8.5812	4.2898	1e-05
RPS16	6217	1e-05	1e-05	0.964	1e-05
PGAM4	441531	0.2543	0.3068	0.475	0.0189
PSMA7	5688	1.8619	1.9217	6.9394	0.8544
QPCT	25797	0.5525	0.2599	0.8378	0.1617
RER1	11079	0.3541	1.458	1.3256	1e-05
DLD	1738	1.9396	2.5935	3.2209	1.7305
LAMP2	3920	37.7046	57.1892	66.5095	6.4713
U2AF2	11338	1e-05	1e-05	22.7767	0.5204
NONO	4841	0.472	0.5328	1.0771	1.0211
ATG9A	79065	1e-05	1e-05	1e-05	1e-05
MAK	4117	1e-05	1e-05	1e-05	1e-05
HMHA1	23526	0.7907	1.8664	1.289	1e-05
SART3	9733	0.0377	0.0191	1e-05	1e-05
GALNT7	51809	1e-05	1e-05	1e-05	1e-05
SLC17A5	26503	0.1539	1e-05	0.4256	1e-05
KRT75	9119	0.0394	0.0117	0.0896	0.0471
SFXN1	94081	27.8775	10.2364	8.1902	2.7507
COPZ1	22818	4.0803	3.9233	6.8335	1e-05
CCDC181	57821	1e-05	1e-05	1e-05	1e-05
C7orf55-LUC7L2	100996928	1e-05	1e-05	0.0085	1e-05
SMDT1	91689	0.3385	0.6442	0.6649	1e-05
POLR2H	5437	1e-05	1e-05	1e-05	1e-05
TBC1D5	9779	1e-05	1e-05	1e-05	1e-05
SPG20	23111	1e-05	0.0578	1e-05	1e-05
HDAC2	3066	0.0314	0.0408	0.1062	0.1196
DLAT	1737	0.7209	0.4869	1.8288	0.1823
DEFA1B	728358	111.022	200.508	110.959	1e-05
EIF4E1B	253314	0.4724	1.1845	0.6869	0.0345
HCST	10870	1e-05	1e-05	1e-05	1e-05
NINJ1	4814	0.1646	0.2427	0.3364	1e-05
MAPRE1	22919	1.7188	1.8872	3.4643	1e-05
NEDD4L	23327	0.085	0.062	1e-05	1e-05
WDFY4	57705	1e-05	1e-05	0.002	1e-05
COPG2	26958	1e-05	1e-05	1e-05	1e-05
RPL13A	23521	1.2991	1.7793	1.8051	1e-05
FKBP1A	2280	34.8415	66.9298	35.5352	1e-05
TSPAN2	10100	1e-05	1e-05	1e-05	1e-05
SNX18	112574	0.03	1e-05	1e-05	1e-05
COPS3	8533	5.8323	1.966	2.1998	1e-05
RBM12	10137	1e-05	1e-05	1e-05	1e-05
CTPS1	1503	1.2138	1.8184	2.5719	0.0261
ATP6V0A2	23545	0.3545	0.2409	0.3636	1e-05
HIST1H2BI	8346	556.319	904.322	894.958	405.295
CTSD	1509	1.3351	0.91	1.7489	1.3511
LPCAT1	79888	0.0612	0.0231	0.0518	1e-05
TUBGCP3	10426	0.0358	0.0249	0.0345	1e-05
ROCK2	9475	1.353	0.8092	0.3487	2.7638
PRPS1	5631	7.6997	9.284	6.2666	0.1873
EEF1D	1936	0.067	0.12	0.3804	1e-05
TMED2	10959	0.8704	2.9387	4.0078	0.9476
SMS	6611	0.0231	0.0377	0.0666	1e-05
RPS10-NUDT3	100529239	0.0595	0.0475	0.0504	0.0406
USE1	55850	0.1946	0.1674	0.0388	0.4534
FTL	2512	13.2143	29.4151	33.1023	2.6939
DDB2	1643	1e-05	1e-05	1e-05	1e-05
NEFH	4744	0.1407	0.1795	0.2318	0.5174
ICAM3	3385	8.088	6.3923	7.8763	16.8986
PLEC	5339	0.0035	0.1087	0.2263	2.2045
GYS2	2998	1e-05	1e-05	1e-05	1e-05
CYFIP2	26999	1.632	1.149	1.711	1e-05
FAM162A	26355	1.2242	1.9331	3.0388	1e-05
RASA1	5921	0.0281	0.1724	0.2542	0.0243
EPRS	2058	1e-05	1e-05	1e-05	1e-05
TLR2	7097	0.0544	0.1806	0.7097	1.6353
SPTA1	6708	6.4248	1.4663	0.7228	263.898
PRKAG2	51422	0.053	1e-05	1e-05	1e-05
C19orf59	199675	3.4518	3.2762	5.4376	2.9983
QARS	5859	0.0791	0.0422	0.0484	1e-05
GNPAT	8443	0.0262	0.0429	0.0735	1e-05
PPP3R1	5534	0.0897	0.1473	0.2699	1e-05
ACADVL	37	1.9811	4.6672	4.8208	1.0019
LRG1	116844	1e-05	1e-05	0.1959	0.1836
NRBP1	29959	0.1032	1e-05	0.1632	0.0569
RAB5C	5878	3.6447	3.1115	3.5915	4.7116
PLA2G4A	5321	0.2189	0.3254	0.4037	1e-05
RNF144A	9781	1.4438	2.1563	2.7936	2.575
SF3B1	23451	0.0575	0.0714	0.0737	0.076
RPS6KA1	6195	1.5607	0.718	0.7578	0.0182
IQGAP1	8826	2.6031	0.7681	4.8309	0.6584
HIST1H4A	8359	1674.71	2106.43	2311.37	638.499
RAC1	5879	5.1047	9.488	13.4052	0.4623
OLA1	29789	7.9466	6.0959	3.183	1e-05
CHUK	1147	1e-05	1e-05	1e-05	1e-05
GIT1	28964	1e-05	1e-05	0.0055	1e-05
LTB4R	1241	1e-05	1e-05	1e-05	1e-05
PPM1B	5495	0.9721	0.8845	0.5517	1e-05
GNB2	2783	2.6904	4.3175	8.0884	0.637
SLC25A31	83447	5.7156	10.5864	8.0885	0.4198
FLAD1	80308	0.542	0.1351	0.0513	1e-05
MMS19	64210	0.112	0.0528	0.0353	1e-05
GTPBP2	54676	0.0235	1e-05	1e-05	0.6311
GLYR1	84656	1e-05	1e-05	0.0187	0.7513
TNPO2	30000	0.5154	0.2625	0.117	1e-05
TALDO1	6888	0.8157	0.397	3.2422	0.1003
PHKA2	5256	0.0871	0.0675	0.18	1e-05
TUBB8	347688	8.286	11.3352	14.7174	25.5956
TBC1D10B	26000	0.1018	0.119	0.0843	1e-05
RFC4	5984	1e-05	1e-05	1e-05	1e-05
ATP13A1	57130	0.0627	0.0475	0.0187	1e-05
MAPRE2	10982	1e-05	0.1946	0.5197	1e-05
EPB41L1	2036	0.1943	0.0616	0.0313	0.3776
TAOK1	57551	1e-05	0.0408	0.0188	1e-05
CUL3	8452	20.4496	9.2033	4.5371	0.2242
C2CD2L	9854	22.1752	0.0338	28.0179	0.2374
PRKCQ	5588	1e-05	1e-05	0.0744	0.0815
RAB5A	5868	2.5045	1.9622	1.9708	0.5373
CAMP	820	123.725	54.7887	108.768	3.3622
H2AFV	94239	121.944	107.645	192.74	0.8144
GAR1	54433	0.9912	1.2747	1.3006	6.2163
PSMB9	5698	1e-05	1e-05	0.5428	1e-05
STK10	6793	0.051	0.0298	0.0366	0.0182
SOCS7	30837	1e-05	1e-05	1e-05	1e-05
JAK1	3716	1e-05	1e-05	1e-05	1e-05
PRKCB	5579	1.4231	5.1885	6.7244	1.9343
MST4	51765	0.6535	0.46	0.2518	0.0505
U2AF1	7307	1e-05	1e-05	1e-05	1e-05
DNAJA3	9093	0.0457	0.1054	0.0639	1e-05
NT5C1B-RDH14	100526794	0.0093	0.0141	0.0159	1e-05
LAPTM5	7805	1e-05	1e-05	1e-05	1e-05
ITGAD	3681	1e-05	0.0487	1e-05	1e-05
DENND4B	9909	0.0116	1e-05	0.0331	1e-05
SEL1L	6400	1e-05	0.0071	0.0191	0.0487
H2AFX	3014	50.8179	41.6898	82.4753	0.2176
RAB7L1	8934	0.1074	0.1917	0.1696	1e-05
ANXA2	302	0.137	2.1635	2.8617	1e-05
TNPO1	3842	2.4834	2.2116	0.4099	1e-05
PRPF8	10594	0.0703	0.048	0.0485	1e-05
ANKRD13D	338692	0.3271	0.1044	0.1121	1e-05
SLC25A12	8604	0.2274	0.6323	0.151	0.0845
NEDD4	4734	0.1742	0.7516	0.5902	1.5313
TMCC3	57458	0.042	0.0564	0.0502	1e-05
GDI1	2664	0.3572	0.3944	0.5567	0.1395
DHRS4L1	728635	0.0929	0.1158	0.2256	1e-05
BLK	640	1e-05	1e-05	1e-05	1e-05
RPL17	6139	1e-05	0.0321	1e-05	1e-05
MGAT1	4245	1e-05	0.1301	0.1043	1e-05
SULT1A1	6817	3.0438	4.988	4.8715	1e-05
AHSA1	10598	4.3022	2.5759	1.2634	1e-05
SLC25A10	1468	0.0497	1e-05	1e-05	1e-05
HNRNPD	3184	0.4227	2.5179	4.1797	0.5062
COPS7B	64708	2.4232	3.2202	0.6252	1e-05
HTRA3	94031	1e-05	0.4466	0.579	0.0549
ATP5L	10632	2.9171	4.6304	4.4262	1.4151
WDFY3	23001	1e-05	0.004	0.005	1e-05
THBS2	7058	0.4892	1.287	1.7822	2.0719
MPP1	4354	3.4483	1.4968	1.0665	21.7009
RPL8	6132	0.1716	0.0587	1e-05	0.1714
ILF3	3609	0.0803	0.0405	0.2521	1e-05
VAMP3	9341	0.2606	0.8794	0.85	2.2576
RPL7	6129	1.7081	1.7096	2.3193	1e-05
RHOT1	55288	0.0132	1e-05	0.0772	1e-05
ECH1	1891	4.285	4.1899	9.9071	2.8649
PRDX1	5052	1.2514	2.0828	1.4949	17.4312
SAR1B	51128	0.6654	0.3491	2.3005	1e-05
H3F3C	440093	47.584	96.6635	101.793	355.913
PLD3	23646	0.0153	0.0963	0.0474	1e-05
NUCB1	4924	0.0759	0.3043	0.836	0.2308
GNA12	2768	2.7807	3.8245	3.9057	4.6562
HIST1H2AC	8334	72.9838	59.444	116.081	6.5434
MPDU1	9526	0.3503	0.5275	0.4597	1e-05
PRDX3	10935	4.5709	14.1009	24.9963	2.5236
PFDN4	5203	1e-05	1e-05	1e-05	1e-05
CCZ1B	221960	0.011	1e-05	1e-05	1e-05
HNRNPH3	3189	0.5713	1.3604	0.2675	2.5499
STX18	53407	0.057	0.1036	0.0685	0.2118
KHSRP	8570	0.3317	0.3965	0.5468	1.0699
ASNA1	439	121.586	78.1232	47.8049	0.5924
CR1L	1379	0.2257	0.2091	0.3498	0.2896
ACTBL2	345651	45.0892	48.4475	100.08	143.623
VPS29	51699	0.5292	0.0439	0.0759	1e-05
STX11	8676	0.054	1.1347	0.4248	2.2622
SERPIND1	3053	65.648	50.6558	22.4116	0.2068
MOGS	7841	0.8232	1.4941	1.4539	0.1121
MAPK14	1432	1e-05	1e-05	1e-05	1e-05
DENND2D	79961	1e-05	1e-05	1e-05	1e-05
AHCYL2	23382	0.1944	0.2057	0.1406	1e-05
RTN1	6252	1e-05	0.0786	0.2098	0.2002
SRPRB	58477	0.3486	1.0035	1.0875	1e-05
MAGOHB	55110	0.4699	0.6424	0.6899	1e-05
TUBB4A	10382	18.718	28.7731	38.4517	62.4256
NFKB1	4790	0.0332	1e-05	1.1528	0.0384
SRI	6717	8.6102	3.9091	2.9689	2.72
MYH14	79784	0.6887	1.4975	0.6791	3.4946
RPS18	6222	6.1285	2.9611	13.8111	9.0595
RBM10	8241	1e-05	1e-05	1e-05	1e-05
PRKACB	5567	0.226	0.235	0.2639	0.3758
ATP6AP2	10159	0.2961	0.2223	1e-05	0.1672
SYNE3	161176	1e-05	1e-05	1e-05	0.0288
LSM7	51690	0.609	0.8113	0.253	1e-05
RABL3	285282	0.0546	0.1505	0.1095	1e-05
MEFV	4210	1e-05	1e-05	1e-05	1e-05
LIMD2	80774	1e-05	1e-05	1e-05	1e-05
AK1	203	174.017	69.0217	24.0515	34.7249
IST1	9798	8.3611	3.957	2.9213	1e-05
CLTC	1213	5.3581	3.6885	2.6039	4.1668
IARS2	55699	0.553	0.3148	0.8694	1e-05
ACTN4	81	3.7873	7.8217	21.3443	15.8027
ROCK1	6093	0.0335	0.1074	0.1718	0.1205
PSMC5	5705	0.7484	0.2573	0.3065	0.1086
NDUFA8	4702	1.5853	2.9937	2.922	1.0908
PPP2R5D	5528	3.7042	1.1761	1.7028	1e-05
ACTL6A	86	0.03	0.0317	0.0502	1e-05
CPPED1	55313	1.0522	1.0592	2.1397	1e-05
FGL2	10875	0.1684	0.1231	0.1188	1e-05
RPS15	6209	1e-05	1e-05	1e-05	1e-05
AK2	204	0.5971	0.5529	1.5356	3.5985
ACTR1B	10120	0.095	1e-05	0.103	0.3329
FN1	2335	1.0133	1.4919	0.8338	4.1886
AGTRAP	57085	1e-05	1e-05	1e-05	1e-05
NDUFS6	4726	0.0682	0.0879	1e-05	1e-05
CIB1	10519	0.3717	0.4399	0.8074	0.081
SNX22	79856	1e-05	1.2496	1e-05	1e-05
YKT6	10652	30.2105	7.9464	6.5914	1e-05
XPO7	23039	1.2811	0.4213	0.1441	1e-05
XPO4	64328	1.1227	0.2106	0.1305	1e-05
CD300LF	146722	1e-05	1e-05	0.4941	0.268
ETFB	2109	1.4546	2.4524	2.5903	0.4169
NUP88	4927	1e-05	1e-05	1e-05	1e-05
C16orf62	57020	1e-05	1e-05	0.0518	1e-05
RPS11	6205	0.0943	1e-05	1e-05	1e-05
CAPZA1	829	0.2493	1e-05	0.5381	3.5855
APOC3	345	24.635	17.2523	26.9334	4.1069
BCL2	596	0.0717	1e-05	1e-05	1e-05
HP1BP3	50809	0.1543	0.308	0.2728	1e-05
SLC2A3	6515	5.6963	32.8531	25.9437	6.0509
RMND1	55005	1e-05	1e-05	1e-05	1e-05
RRAS	6237	0.23	0.7983	1.3947	1e-05
CES1	1066	1e-05	0.1631	0.1237	0.7444
HNRNPCL1	343069	0.1985	0.4241	0.3911	0.0125
ATP2A1	487	0.7352	3.5104	3.2898	2.511
DNAH14	127602	1e-05	1e-05	1e-05	1e-05
CAND1	55832	50.2881	18.1652	15.2481	1.0776
GNAS	2778	0.5512	2.643	2.9189	0.6007
CBR1	873	0.4042	0.2053	0.0257	1e-05
HK2	3099	0.0725	0.0681	0.079	0.4845
SEC22B	9554	0.0394	0.4942	0.4261	1.4535
YOD1	55432	83.2393	22.7265	42.7217	1.7852
RBBP4	5928	0.0459	0.0787	1.5108	0.1973
HNRNPDL	9987	0.0897	0.1307	0.2233	0.2453
GBAS	2631	0.7701	1.4112	1.7006	1e-05
DNAJA2	10294	0.2105	0.3273	0.4587	0.6431
WASF2	10163	0.047	0.0541	0.1186	0.4781
TOMM20	9804	0.335	0.7477	0.688	1e-05
HNRNPUL2	221092	0.0209	0.0159	0.1504	0.1296
DDX39B	7919	0.3812	0.8757	0.6924	0.0883
VPS13A	23230	0.301	0.116	0.0079	0.0294
GBF1	8729	0.3401	0.3576	0.1312	0.0094
UQCRFS1	7386	3.1978	7.0312	6.6906	1.0973
VPS18	57617	0.0175	0.0255	0.0129	0.0417
ITPK1	3705	1e-05	1e-05	1e-05	1e-05
TRPV2	51393	1e-05	0.0578	0.1685	1e-05
PPP2R1A	5518	39.5842	24.8667	10.7771	4.4203
KCTD16	57528	0.0185	1e-05	0.0716	1e-05
FRYL	285527	0.0208	0.0151	0.0804	1e-05
WTH3DI	150786	0.0178	0.3181	0.2761	1e-05
RPN2	6185	1.8203	4.3008	3.2649	2.4218
STOML3	161003	1e-05	1e-05	1e-05	58.8908
TMEM14C	51522	0.1849	1e-05	1e-05	1e-05
ABI1	10006	0.3359	0.3841	0.3585	1e-05
HTRA2	27429	0.0933	0.6861	0.5573	0.0529
GCA	25801	40.0275	22.8218	39.0786	47.8259
VAMP7	6845	0.2117	0.3782	0.3109	1.9713
TPM3	7170	6.9985	10.7836	30.9913	18.2058
POTEI	653269	5.7843	4.5842	10.2456	37.7429
TES	26136	1e-05	1e-05	1e-05	1e-05
RASAL3	64926	1e-05	0.1055	0.0206	0.012
F13A1	2162	8.7074	24.0235	30.3007	5.4434
NLN	57486	1e-05	1e-05	1e-05	0.2588
WIPF1	7456	0.0213	0.2477	0.3034	1e-05
LOC100507709	100507709	1e-05	0.0792	1e-05	1e-05
RPL18A	6142	0.6445	0.5925	1.9462	1e-05
CD14	929	2.0134	2.3691	2.3507	0.1644
ERBB2IP	55914	0.027	0.1367	0.2112	0.1396
HNRNPUL1	11100	0.0419	0.1066	0.1309	1e-05
NDUFB1	4707	0.4749	1.1968	0.8565	1e-05
PEF1	553115	2.041	2.7079	2.1183	1e-05
RAB10	10890	2.8691	5.7739	5.5025	40.56
TOMM5	401505	0.1324	0.3703	1e-05	1e-05
HLA-DRB4	3126	1e-05	1e-05	1e-05	1e-05
HIST1H3D	8351	60.6666	142.113	128.324	379.645
ARHGDIA	396	12.971	21.6821	14.6599	1e-05
RAB43	339122	1e-05	1e-05	1e-05	1e-05
PPP2R2D	55844	0.0242	0.0329	0.1023	0.1022
TNIK	23043	0.0065	0.0466	0.0692	1e-05
CDS2	8760	0.7764	1.487	1.1311	0.1037
SORT1	6272	0.0993	0.0795	0.1068	0.4544
KRT8	3856	0.0628	0.0017	0.3873	0.2914
HIST1H4E	8367	1674.71	2106.43	2311.37	638.499
H2AFJ	55766	71.9606	59.1754	115.925	14.1114
FAM134A	79137	0.0555	0.1132	0.1367	1e-05
GPR97	222487	0.5345	0.7237	0.4761	3.0352
ARPC4	10093	4.8111	7.0909	8.9711	11.3447
C6orf25	80739	0.1727	0.8884	0.6297	3.0536
MAN1A1	4121	1e-05	0.0206	0.0203	1e-05
HBB	3043	17267.9	7604.87	3787.69	18257.3
ICK	22858	1e-05	1e-05	1e-05	1e-05
GALNS	2588	0.2119	0.2931	0.5424	1e-05
EEF1A2	1917	0.4307	0.2949	1.0219	0.1085
HLA-DQA2	3118	0.2944	1.0563	0.4895	1e-05
RAB3B	5865	0.1883	0.0651	0.1012	1e-05
OGDHL	55753	0.1097	0.2675	0.2849	1e-05
PDHA2	5161	0.1135	0.1624	0.2002	1e-05
MARS	4141	1e-05	1e-05	0.0976	0.0204
WDR81	124997	0.8073	0.1812	0.193	1e-05
ARHGAP32	9743	1e-05	0.0052	1e-05	1e-05
PLXNB2	23654	0.386	0.0657	0.0289	1e-05
DIAPH1	1729	9.9211	3.3687	8.9693	0.2553
CD74	972	1.3737	1.3401	1.0455	1e-05
MFN2	9927	0.0821	0.0936	0.2889	0.0716
LOC728026	728026	1e-05	1e-05	1e-05	1e-05
ALG5	29880	0.0496	1.4586	0.4722	1e-05
DNASE1L1	1774	1e-05	0.1591	0.1451	1e-05
SIGLEC9	27180	0.0189	0.0289	0.0443	1e-05
NAPB	63908	2.2654	1.2407	1.2828	1.0931
CUL2	8453	6.6345	2.2065	1.5986	0.0309
GLB1	2720	0.1863	0.645	0.8311	0.9285
SRSF3	6428	39.8233	12.8016	10.2535	0.3757
ATP6V1C1	528	6.0716	7.2898	3.6132	0.2388
AP1G1	164	0.19	0.3136	0.5756	1e-05
PCYT1A	5130	1e-05	1.0897	1.8874	1e-05
STOM	2040	64.7234	155.599	168.61	398.247
GBE1	2632	1e-05	0.0506	0.1543	1e-05
FUK	197258	1e-05	1e-05	0.0637	0.1006
PSMA3	5684	0.2731	0.336	0.1799	1e-05
SLC25A13	10165	0.058	1.4953	0.0789	1e-05
TMEM189-UBE2V1	387522	53.2398	32.7352	22.6271	1.81
KRT77	374454	0.0714	0.0313	0.3731	0.2165
NPM1	4869	0.2397	0.1821	1.0395	2.5858
GP1BB	2812	50.9902	461.947	307.576	79.1299
HIST2H2BE	8349	581.771	910.947	950.724	406.115
CTBP2	1488	1e-05	1e-05	1e-05	1e-05
HIST1H3A	8350	60.6666	142.113	128.324	379.645
FAM105A	54491	0.2396	1.2809	1.2371	0.2334
CMTM6	54918	0.5255	1.6535	0.9262	1e-05
RPL23A	6147	1e-05	1e-05	1e-05	1e-05
TXNDC5	81567	0.4586	0.9411	0.7732	1.6571
KRT86	3892	0.0042	0.0017	0.0101	0.0008
CPSF1	29894	1e-05	1e-05	1e-05	1e-05
TIMM22	29928	1e-05	1e-05	1e-05	1e-05
RAP2A	5911	1.095	1.0459	1.0284	2.389
AP1M1	8907	0.6868	0.8517	0.2789	1e-05
TMED9	54732	4.252	12.3175	9.6796	7.3791
RPS21	6227	1e-05	1e-05	1e-05	0.2361
MOB1A	55233	16.9143	3.274	3.6313	1e-05
CEACAM1	634	17.4996	26.6686	33.1368	36.3099
BAK1	578	0.1334	1e-05	1e-05	1e-05
SDR39U1	56948	1e-05	0.0977	0.1188	1e-05
BTK	695	0.0319	0.0724	0.1384	1e-05
LRRK2	120892	1e-05	0.0263	0.0295	1e-05
PRKAR2B	5577	0.1511	1e-05	0.0743	1e-05
ARF4	378	3.7605	5.2114	4.8731	1e-05
TST	7263	0.7143	2.523	4.6027	1.433
AHNAK	79026	0.027	0.0336	0.1175	1e-05
SYNGR2	9144	0.2825	0.1462	1e-05	1e-05
CYB561D2	11068	0.8102	1.713	1.011	1e-05
DARS	1615	0.161	0.2571	0.4763	0.572
HDAC1	3065	0.03	0.0391	0.1016	0.1144
TRABD	80305	1e-05	1e-05	1e-05	1e-05
RNASEL	6041	0.0199	1e-05	1e-05	1e-05
PARVG	64098	0.0135	0.0729	0.0787	0.4033
TPM1	7168	6.6059	8.4794	13.9822	8.3645
APOA4	337	0.9856	0.3245	0.3444	0.5705
RPS3	6188	0.9347	4.5236	5.3505	0.8011
HSPB1	3315	10.0905	22.9207	8.8322	20.0238
G3BP1	10146	0.2135	0.1764	0.1038	1e-05
PDCD4	27250	0.0194	0.0195	0.0775	1e-05
LOC101060301	101060301	0.1985	0.4241	0.3911	0.0125
HBM	3042	32.7678	29.1858	9.0627	1.1457
PSMB1	5689	0.4377	0.1125	1.1745	1e-05
LOC100507714	100507714	1e-05	0.0792	1e-05	1e-05
RHOC	389	1.2095	1.911	2.8027	2.0969
PPP1R7	5510	27.846	12.369	12.4801	1.412
IRAK3	11213	1e-05	1e-05	1e-05	1e-05
DHX9	1660	1.4778	0.7569	1.0541	0.0885
AIFM1	9131	0.5267	31.8179	1.0093	0.7328
GIMAP1	170575	0.8055	0.8633	1.1928	0.4168
COX6C	1345	1.6045	5.3784	4.8587	5.4698
KRT81	3887	0.0045	0.0018	0.0108	0.0009
COPB2	9276	0.3108	0.6136	0.8576	0.1562
CD59	966	0.3993	0.2855	0.3036	1e-05
PDE6C	5146	1e-05	0.0014	1e-05	1e-05
FLII	2314	0.0181	0.0516	2.5077	0.2969
ATP5H	10476	9.6089	17.3824	22.5539	20.4369
SPG11	80208	1e-05	0.0541	0.078	1e-05
EFTUD2	9343	1.2599	2.3981	4.9638	5.2753
FBXO7	25793	45.478	24.8732	21.0852	3.1363
TSPO	706	0.4712	0.3862	0.6013	1e-05
ALDH3A1	218	1e-05	1e-05	1e-05	1e-05
TNFAIP2	7127	1e-05	1e-05	1e-05	1e-05
PCYOX1	51449	0.3626	0.4973	0.7631	1.3682
LMAN2	10960	8.3544	17.1516	20.9071	2.3781
DGKG	1608	1e-05	1e-05	1e-05	1e-05
C14orf2	9556	2.9966	3.7363	2.8894	1e-05
PHKG2	5261	1e-05	0.066	0.0959	1e-05
LUC7L2	51631	1e-05	1e-05	0.0094	1e-05
GZMH	2999	0.7903	1e-05	0.09	1e-05
PRPH	5630	0.5899	0.2078	1.6109	1.2755
PPBP	5473	72.6526	230.096	342.059	9.3147
SRSF11	9295	1e-05	1e-05	1e-05	0.2029
EIF3L	51386	0.4494	0.3168	0.3138	1e-05
SASH3	54440	1e-05	1e-05	1e-05	1e-05
STAG1	10274	1e-05	1e-05	1e-05	1e-05
MAPKAPK3	7867	1e-05	1e-05	1e-05	0.0423
HIST1H2BA	255626	428.111	738.619	714.855	305.604
CSF2RA	1438	1e-05	1e-05	1e-05	0.1243
MTA2	9219	1e-05	1e-05	1e-05	1e-05
SF3B14	51639	1e-05	1e-05	1e-05	1e-05
ERO1L	30001	2.4608	0.649	0.154	0.0455
RNF103-CHMP3	100526767	1e-05	1e-05	1e-05	1e-05
MTX1	4580	0.0257	0.137	0.1277	1e-05
PFKM	5213	0.1116	0.0626	0.0683	0.1236
PSMA4	5685	0.3188	0.3044	0.4772	0.0774
GNA11	2767	0.3741	0.6718	0.6272	0.2957
DYNC1H1	1778	0.1664	0.0998	0.1075	0.0664
AGK	55750	0.0812	0.1972	1.9132	1e-05
FNTA	2339	1e-05	1e-05	1e-05	1e-05
PDLIM1	9124	1e-05	0.1346	0.7784	1.5513
STAM2	10254	1e-05	1e-05	1e-05	1e-05
AP2A1	160	3.9595	2.9856	1.6468	0.1937
APMAP	57136	35.8967	29.9871	39.5715	28.8415
LSM3	27258	1e-05	1e-05	0.4302	0.4407
EIF3M	10480	0.5169	0.1436	0.5375	1e-05
GNAQ	2776	1.8734	6.0791	4.7526	3.3894
STK39	27347	0.378	0.3945	0.351	1e-05
CEACAM5	1048	9.6252	14.5296	16.8357	20.3719
KIAA0196	9897	0.0522	0.0773	0.0764	1e-05
PRPS1L1	221823	0.7565	0.9689	0.6775	0.0401
KARS	3735	0.0776	0.0337	0.096	0.0423
INPP5D	3635	0.2756	0.07	0.0828	1e-05
CD82	3732	0.1295	2.4026	0.3158	1e-05
APOO	79135	0.251	14.892	1.4893	1e-05
FKBP8	23770	1e-05	1e-05	1e-05	1e-05
ADD2	119	0.0876	1e-05	1e-05	5.7319
GRK6	2870	0.0373	1e-05	0.3766	1e-05
FAM91A1	157769	1e-05	1e-05	1e-05	1e-05
STMN1	3925	1e-05	1e-05	3.3467	1e-05
GLRX3	10539	7.37	4.5724	3.4049	1.1992
ABHD16A	7920	1.0678	3	2.554	0.4951
TRIM25	7706	1e-05	1e-05	1e-05	1e-05
UBA5	79876	5.5277	3.2631	3.0038	0.8866
PSMD14	10213	0.3082	1e-05	0.0608	0.1006
S100P	6286	8.3667	26.9108	31.5809	19.849
MYL6	4637	82.3967	152.218	119.378	620.181
COPB1	1315	0.4256	0.4185	0.5441	0.6574
LYST	1130	1e-05	0.0025	0.005	1e-05
CPNE1	8904	1.8693	1.259	1.1358	1.5217
MX1	4599	0.773	0.0156	1e-05	1e-05
GAPDH	2597	11.4764	18.0109	54.6397	30.7248
LOC101060541	101060541	0.1689	3.1663	3.5101	1e-05
HIST2H4A	8370	1674.71	2106.43	2311.37	638.499
CP	1356	0.0786	0.2752	0.3607	37.8078
ATP1A4	480	0.0255	0.0584	0.0511	1e-05
SMARCA1	6594	0.0394	0.0225	0.0146	0.0091
CRNKL1	51340	1e-05	1e-05	1e-05	1e-05
CIRBP	1153	1e-05	0.4644	1e-05	1e-05
ACTN1	87	9.2791	15.747	44.0129	28.0148
TOR2A	27433	1e-05	1e-05	1e-05	1e-05
RAB1A	5861	3.2166	2.888	3.9551	1.2748
ATL3	25923	0.7996	1.9423	2.6558	4.8637
DOK3	79930	1e-05	0.1223	0.4682	0.1278
ENTPD1	953	0.1	0.1079	0.1376	0.1619
PPP2CA	5515	0.5489	0.4359	0.4895	0.3575
RPS4X	6191	1.4144	0.9949	3.6462	1e-05
KIF2A	3796	1e-05	0.0107	0.088	0.1051
ALDH3B1	221	0.2213	0.1587	0.1761	1e-05
HIST1H4K	8362	1674.71	2106.43	2311.37	638.499
RPS7	6201	0.0272	1e-05	1e-05	1e-05
PNPLA6	10908	0.0074	0.0152	1e-05	0.0283
SKP1	6500	14.3126	12.2852	12.4083	35.1298
PRG2	5553	18.7153	20.5278	10.8099	1e-05
SNRPG	6637	1e-05	1.3116	1e-05	0.3292
POLR2J3	548644	1e-05	1e-05	1e-05	1e-05
RRP12	23223	1e-05	1e-05	0.0782	1e-05
CA4	762	2.2905	1.4001	8.6561	11.2902
TRMT6	51605	0.0327	0.0212	0.0327	1e-05
UBAC2	337867	1.1988	3.5564	3.3076	1e-05
RAP2B	5912	3.7635	5.9318	6.6029	3.217
DHODH	1723	0.3301	0.3465	0.5206	1e-05
TRIM22	10346	0.0527	1e-05	1e-05	1e-05
TMEM256	254863	0.371	0.9472	0.7787	1e-05
PSMF1	9491	70.2904	40.9395	35.0973	29.199
PSMD2	5708	0.7709	0.8083	0.3575	0.3281
PDCD10	11235	0.8951	0.509	0.1805	0.4254
RTP2	344892	1e-05	1e-05	1e-05	1e-05
ARF5	381	33.1202	33.6561	37.8084	0.6976
PTX3	5806	1.3849	0.614	3.8545	1.2478
ARHGEF1	9138	0.2142	0.097	0.4679	1e-05
PLG	5340	1.3543	1.1089	0.6831	1.1332
COX7B	1349	0.1336	1e-05	1e-05	1e-05
AIMP2	7965	0.0643	1e-05	0.1381	1e-05
PARP9	83666	1e-05	1e-05	1e-05	1e-05
NOMO2	283820	0.0243	0.0275	0.0259	0.0141
PLSCR1	5359	0.1028	1e-05	1e-05	1e-05
MAP2K7	5609	0.0525	1e-05	0.1569	0.3236
RAB8B	51762	24.57	29.6847	7.7355	28.7902
RASA3	22821	0.326	1.1708	1.0081	0.266
ABCB7	22	0.0219	0.3644	0.1272	1e-05
PPIP5K2	23262	0.2075	0.0246	0.0581	1e-05
APBB1IP	54518	0.016	1e-05	1e-05	1e-05
UBC	7316	16.4121	16.9938	13.497	14.9664
OXSR1	9943	65.1696	35.4493	16.9433	0.7263
FKBP15	23307	1e-05	1e-05	1e-05	1e-05
ATP6	4508	1.2557	1.694	1e-05	1e-05
RPL12	6136	1.8398	5.4242	3.5795	1.0687
MAGT1	84061	0.4404	1.4973	0.6343	0.0981
ACAD9	28976	0.071	0.1511	0.1602	1e-05
STAT5A	6776	2.0312	1.1787	1.1979	1e-05
USP24	23358	0.4954	0.1311	0.0923	1e-05
RPS4Y2	140032	1e-05	1e-05	1e-05	1e-05
ITGAV	3685	0.1476	0.6206	0.2713	0.0391
CBR3	874	0.192	0.0891	0.0274	1e-05
SERPINB8	5271	1e-05	0.1	0.1753	0.5302
ATP2B4	493	0.6309	1e-05	1.1071	1.1436
STX7	8417	2.1108	0.1509	0.1719	25.2241
DNAJB11	51726	1.1595	2.4585	2.4063	2.9293
HIST1H3B	8358	60.6666	142.113	128.324	379.645
ORM1	5004	3.7353	9.3204	11.6512	0.5296
SRSF8	10929	0.3716	0.4252	0.7076	1e-05
ITPR2	3709	0.1471	0.3076	0.1832	0.0508
SPTB	6710	8.2183	1.9547	1.2257	290.74
MAP2K3	5606	14.6462	4.0281	5.1939	0.1489
HLA-DPA1	3113	0.0746	0.2001	1e-05	1e-05
MCM4	4173	1e-05	1e-05	1e-05	1e-05
CPNE2	221184	0.1878	1.7843	2.2134	0.0446
UBE2NL	389898	13.8309	10.2528	6.2428	0.572
SRSF2	6427	1.8244	2.3122	2.4306	1e-05
RBM14	10432	1e-05	1e-05	1e-05	1e-05
TM9SF2	9375	0.1256	0.3838	0.3916	1e-05
HIST1H1T	3010	0.1122	0.147	0.0604	0.8637
ARL1	400	1.5159	5.2646	3.4085	1e-05
TMEM258	746	2.6834	5.1137	5.2129	1e-05
PAPSS1	9061	1e-05	1e-05	1e-05	1e-05
PSMC2	5701	4.4613	2.7537	0.8257	0.6716
ITGB3	3690	40.5907	200.77	132.69	88.0126
SLC44A1	23446	0.1514	0.4402	0.7061	0.1483
CNR1	1268	1e-05	1e-05	1e-05	1e-05
ACAA2	10449	0.5267	0.1934	0.6114	0.1577
EIF4E	1977	5.31	4.7267	3.6695	0.0422
ENO1	2023	12.462	19.0567	38.6734	11.0288
HIST1H2AJ	8331	71.9606	59.1754	115.925	14.1114
KRT80	144501	0.0568	1e-05	0.3367	0.2816
2022-09-09	10801	1e-05	1e-05	1e-05	1e-05
MICAL1	64780	1e-05	0.1256	1e-05	0.0294
HSPA5	3309	11.6363	18.5598	19.4167	49.6576
HIST1H2BK	85236	556.319	904.322	894.958	405.295
UBE2V1	7335	120.717	74.4836	51.6387	4.1112
KRT10	3858	0.2568	0.0986	2.5326	5.6827
TLR8	51311	0.0411	0.0471	0.0554	0.0125
ATP5F1	515	14.0221	10.4962	11.4855	0.9654
SPNS1	83985	0.065	0.0667	0.0487	1e-05
KIAA1033	23325	0.1564	0.1184	0.0778	1e-05
LSS	4047	0.0607	0.1412	0.3702	1e-05
LOC100996657	100996657	0.0322	1e-05	0.0528	0.2542
AHNAK2	113146	1e-05	1e-05	1e-05	1e-05
PPP3CC	5533	1e-05	1e-05	1e-05	1e-05
CYTH2	9266	0.0224	1e-05	1e-05	0.0293
MYL12B	103910	18.5154	52.9754	36.9971	28.9113
RRAGD	58528	1e-05	1e-05	1e-05	1e-05
LGALS3	3958	9.4961	10.6301	15.3197	13.8028
PHB2	11331	5.3687	10.0023	10.2065	9.3447
COX4I1	1327	6.4737	12.3267	12.5492	12.6015
RAB6A	5870	7.5981	5.0429	10.08	1.7598
THBS3	7059	0.1154	0.332	0.3601	0.6804
CDK20	23552	1e-05	1e-05	1e-05	1e-05
RPL23	9349	1e-05	1e-05	1e-05	16.1418
DYNLRB2	83657	1e-05	1e-05	0.2406	1e-05
FCGR1B	2210	1e-05	1e-05	1e-05	1e-05
SLC9A1	6548	0.0322	0.1011	0.0867	1e-05
ITIH4	3700	2.1725	2.9018	1.3462	0.2217
SIGLEC5	8778	0.1646	0.919	1.5654	1e-05
OCIAD2	132299	1e-05	0.0649	1e-05	1e-05
CKAP4	10970	0.2077	0.2266	2.2887	2.1467
NIPSNAP1	8508	1.4189	1.8207	2.2704	1e-05
GNAT2	2780	0.0047	1e-05	0.0194	1e-05
ACSL3	2181	0.1364	0.049	0.0151	0.0182
ARL8B	55207	6.9009	9.1633	14.0584	2.2721
PADI3	51702	0.0343	1e-05	1e-05	1e-05
BET1	10282	0.8436	1.6926	1e-05	0.5079
CYP8B1	1582	1e-05	1e-05	1e-05	1e-05
BCL2L13	23786	0.4968	1e-05	1e-05	1e-05
MAP1LC3A	84557	1e-05	0.0732	0.0832	1e-05
ARMC8	25852	0.1218	0.0356	0.0296	0.4954
C18orf8	29919	1e-05	1e-05	1e-05	1e-05
S100A12	6283	21.5043	6.6044	20.0805	0.1575
HIST1H2AD	3013	71.7591	59.1127	115.876	14.1101
RASGRP2	10235	0.0574	0.2045	0.3688	0.3337
SERPINI2	5276	1e-05	0.0796	0.0862	0.4222
C9orf142	286257	1.1874	0.1004	0.1285	1e-05
HIST1H2BM	8342	556.319	904.322	894.951	405.295
COX7A2L	9167	0.3182	0.2745	3.5149	1e-05
LAMTOR4	389541	1e-05	1e-05	1e-05	1e-05
FGA	2243	27.1739	101.151	109.82	139.215
CALML3	810	1e-05	1e-05	1e-05	0.5986
NADK	65220	1e-05	1e-05	0.1398	1.061
BCCIP	56647	1e-05	1e-05	1e-05	1e-05
ANP32C	23520	1e-05	1e-05	1e-05	1e-05
DOCK1	1793	1e-05	1e-05	1e-05	1e-05
OSBPL9	114883	0.006	0.0385	0.0565	1e-05
TOR1AIP1	26092	1.3649	1.3564	1.8368	0.6625
TM9SF3	56889	0.0691	0.2847	0.2389	1e-05
RIPK1	8737	0.0444	0.0693	1e-05	1e-05
RRAGC	64121	1e-05	1e-05	1e-05	1e-05
DENND3	22898	0.0033	1e-05	0.0057	0.0305
EEF1G	1937	1.1685	0.7479	1.4266	0.3244
NCF2	4688	0.3675	0.2233	0.8061	0.3654
PGLYRP2	114770	9.8693	5.4348	3.7142	1e-05
ANKRD13A	88455	1.9085	0.8579	0.8117	1e-05
EMILIN1	11117	0.9722	3.3039	1.5246	13.168
PPME1	51400	29.5919	7.9024	29.7393	1e-05
VAT1	10493	4.4911	4.7435	13.3757	4.4278
LOC101060835	101060835	0.1882	1e-05	0.1032	0.082
FARSB	10056	0.1964	0.0939	0.6145	1e-05
TOM1	10043	0.2907	0.2649	0.2283	0.1557
LMAN1	3998	1.3125	1.6378	1.4693	0.5899
AHCYL1	10768	0.2142	0.2266	0.278	1e-05
STRAP	11171	1e-05	0.1152	0.105	1e-05
BPI	671	17.6504	107.184	123.77	4.3124
NIF3L1	60491	1e-05	1e-05	0.0536	1e-05
CTSG	1511	1359.86	2110.15	2367.35	1425.88
PGLS	25796	8.2704	5.0791	2.8947	1e-05
ASB16	92591	1e-05	0.4172	1e-05	1e-05
VIM	7431	13.6744	6.8505	35.4307	28.1228
NUP155	9631	0.0119	1e-05	1e-05	1e-05
BNIP2	663	0.2132	0.6033	0.5805	1e-05
INA	9118	0.1283	0.1636	0.2113	0.484
TAPBP	6892	2.2008	1.7204	1.3944	0.0786
PAFAH1B3	5050	12.3305	7.4346	5.0686	1e-05
ABHD12	26090	0.061	0.0566	0.2487	0.0962
APOBEC3C	27350	1e-05	1e-05	1e-05	1e-05
STK38	11329	0.3792	0.081	0.1318	1e-05
ATG7	10533	2.3365	0.3103	0.0735	0.2063
ARHGAP4	393	0.145	0.3179	0.4027	1e-05
HIST2H2AC	8338	71.9606	59.1754	115.925	14.1114
H3F3A	3020	61.0232	142.607	129.211	379.645
CHID1	66005	0.0615	0.109	0.1807	0.0537
CTDSP1	58190	1e-05	0.1957	0.163	1e-05
ANKFY1	51479	0.5184	1.1468	1.0532	1e-05
TTR	7276	6.4261	3.4802	11.0189	13.5696
CMAS	55907	0.163	1e-05	0.1092	1e-05
TOR4A	54863	0.2009	3.1954	7.4094	2.0484
VARS	7407	0.012	0.0161	0.011	1e-05
NCAPG	64151	0.6466	0.9425	0.0827	1e-05
PPP1CC	5501	1e-05	0.1264	0.3153	1e-05
SCYL2	55681	0.4968	0.1636	0.0181	1e-05
AIP	9049	1e-05	1e-05	1e-05	1e-05
LBR	3930	3.8114	3.84	1.1686	1e-05
TF	7018	0.4598	0.5908	0.8436	1.4465
VPS26A	9559	1e-05	1e-05	1e-05	1e-05
M6PR	4074	0.0888	1.2548	0.8757	1e-05
CTSS	1520	3.3297	2.0113	2.9149	0.268
CDC42BPG	55561	1e-05	1e-05	1e-05	1e-05
LOC101060747	101060747	1e-05	1e-05	1e-05	1e-05
SLC9A3R1	9368	0.0737	0.0612	0.2647	1e-05
FAM63A	55793	1e-05	1e-05	1e-05	1e-05
SLC4A1	6521	90.8585	45.7249	12.1918	1852.73
TRIM21	6737	0.0143	1e-05	0.0765	1e-05
HMGCL	3155	0.0429	0.2939	0.5664	0.108
CLEC5A	23601	0.6526	0.265	0.0897	1e-05
CPNE7	27132	0.1657	0.5597	0.9652	0.0394
LILRA2	11027	0.03	1e-05	1e-05	1e-05
SYK	6850	0.4998	0.36	0.4983	1e-05
P2RX4	5025	1e-05	1e-05	0.0628	1e-05
RHAG	6005	0.4248	0.325	1e-05	0.8459
HES1	3280	1e-05	1e-05	1e-05	1e-05
ACP2	53	0.459	0.051	0.1903	0.1503
CPS1	1373	1e-05	1e-05	1e-05	1e-05
CSRP1	1465	1e-05	1e-05	0.0752	1e-05
MOSPD2	158747	1e-05	1e-05	1e-05	1e-05
GUSB	2990	0.6146	0.9596	2.8664	0.117
PRKDC	5591	0.1865	0.2024	0.3003	0.0505
PLAUR	5329	1e-05	0.359	0.3281	1e-05
TUFM	7284	1.9343	3.8119	6.2252	1.2666
ITGA5	3678	0.2639	0.6049	0.5	0.5811
DERA	51071	0.0451	0.0362	0.1053	0.1784
RANGAP1	5905	5.5998	2.0958	2.5793	1e-05
KRT78	196374	0.0043	0.0018	0.0104	0.0009
HAGH	3029	0.4669	0.1382	1e-05	1e-05
RNPEP	6051	1e-05	0.0238	0.1035	1e-05
LMNB2	84823	5.9084	6.8813	0.4839	0.1061
HSPA9	3313	4.18	8.7976	10.4428	4.3879
PAK3	5063	0.4791	0.2083	0.2904	1e-05
ZAP70	7535	1e-05	1e-05	1e-05	1e-05
HNRNPK	3190	6.2813	4.9367	4.4992	1.9588
CAPZB	832	1.3219	1.7513	4.2644	7.5386
RNF123	63891	56.1634	36.6681	39.3596	0.0789
LAMP1	3916	1.2298	3.456	5.8957	7.123
PDCD6IP	10015	14.1064	5.6756	5.3186	1.4752
RHCE	6006	7.1869	5.7346	1.8417	144.84
ADAM10	102	0.517	1.4289	1.2112	0.2269
CD177	57126	1e-05	1e-05	3.62	38.6392
VAMP8	8673	1e-05	1.9748	1e-05	3.5466
GYG1	2992	3.0686	1.8924	3.2156	0.3043
GCDH	2639	1e-05	0.1317	0.0781	1e-05
CPSF2	53981	1e-05	1e-05	1e-05	1e-05
FHOD1	29109	0.4968	0.7267	1.2026	0.1512
PPP2R1B	5519	5.4535	2.0667	2.0138	0.3423
KRT16	3868	0.0953	1e-05	0.0175	0.4274
EXOC1	55763	0.119	1e-05	1e-05	1e-05
HIST1H4B	8366	1674.71	2106.43	2311.37	638.499
STIM1	6786	1.2513	3.6174	2.7276	1.5853
RPS6	6194	1.9805	1e-05	4.7172	0.3364
SLC2A5	6518	1e-05	1e-05	1e-05	1e-05
AP2B1	163	1.3839	0.9447	0.547	0.0739
OXSM	54995	1e-05	1e-05	1e-05	1e-05
GAPVD1	26130	8.1832	4.1847	3.5572	0.6003
SRSF10	10772	0.0316	1e-05	0.0517	0.2488
PDHA1	5160	0.2999	0.5365	0.7261	1e-05
DTYMK	1841	3.8698	3.2323	2.9693	1e-05
LACTB	114294	0.2388	0.3533	0.1698	0.3664
KIAA1967	57805	1e-05	1e-05	1e-05	0.0431
DDX60	55601	0.0018	1e-05	1e-05	1e-05
CBFB	865	0.257	0.411	0.1774	1e-05
RAB2B	84932	20.0475	32.7012	24.8297	0.0609
GNAI1	2770	1.5527	2.6184	2.2187	5.1599
TRRAP	8295	1e-05	1e-05	1e-05	1e-05
RPS14	6208	0.2981	0.6427	0.9621	1e-05
RGS11	8786	1e-05	1e-05	1e-05	1e-05
PPP2R4	5524	11.9445	9.4284	4.3911	1e-05
APOBR	55911	1.2304	0.7784	1.0678	0.2212
LBP	3929	12.7444	28.1975	37.5991	0.4699
MYLK2	85366	1e-05	1e-05	1e-05	1e-05
CHI3L1	1116	0.3844	0.4162	2.5765	1e-05
DHRS7B	25979	1e-05	0.5314	0.7084	0.5184
DRG1	4733	1e-05	0.0348	0.07	1e-05
COX5B	1329	9.2144	25.155	22.8713	7.7616
DNAJC5	80331	1.1812	0.9951	1e-05	1e-05
THEMIS2	9473	0.0915	0.1347	0.7178	1e-05
PRPF31	26121	1e-05	1e-05	1e-05	1e-05
YY2	404281	0.1173	0.1249	0.2447	0.0985
PSEN1	5663	0.012	0.029	0.0384	1e-05
SEC23B	10483	0.0119	0.1629	0.1468	0.0358
MX2	4600	0.2549	0.0477	1e-05	1e-05
NDUFS7	374291	1.0554	2.1078	1.8179	0.2582
CALR	811	13.7853	18.4078	23.7141	7.1077
RPN1	6184	7.2531	26.4398	21.9915	6.4765
ZNF806	646915	1e-05	1e-05	1e-05	1e-05
EMD	2010	1e-05	1e-05	0.1002	0.2636
ARPC5	10092	2.5494	2.4264	3.8343	6.9608
ALPL	249	0.0293	1e-05	0.2743	1e-05
MGEA5	10724	1e-05	1e-05	0.0059	0.0411
CYC1	1537	1.6841	2.9525	2.3626	0.6679
ITGA9	3680	1e-05	1e-05	1e-05	1e-05
AKR7A2	8574	9.0675	4.9956	1.8647	0.1901
ALG1	56052	1e-05	1e-05	0.0752	1e-05
DHRS7	51635	0.9112	1.7811	5.5176	0.0507
GID8	54994	1e-05	1e-05	1e-05	0.1182
RALY	22913	0.073	0.0639	1.115	1e-05
WDR1	9948	0.3854	0.4917	2.1486	4.41
LPGAT1	9926	0.2076	0.094	0.1226	0.127
CALM1	801	1.3376	2.2181	6.1557	1.0667
FXR1	8087	1e-05	1e-05	1e-05	1e-05
GOSR1	9527	1e-05	0.2361	0.1156	1e-05
MAP2K2	5605	14.1264	3.1573	4.8486	1e-05
NDUFB10	4716	0.1429	1.0358	0.9904	0.2466
SULT1A3	6818	0.3385	0.1287	0.3221	1e-05
XRCC5	7520	1.1876	0.6997	2.8693	0.4498
PI4K2A	55361	0.0116	0.0095	1e-05	0.0787
ATP12A	479	0.0164	0.0305	0.0141	1e-05
CAT	847	4.8737	5.1226	10.8344	2.3363
SEC31A	22872	0.2122	0.0425	1e-05	1e-05
DERL1	79139	0.3175	0.6607	0.4647	1e-05
NT5C2	22978	0.6496	1e-05	0.2452	1e-05
ASCC3	10973	1e-05	1e-05	1e-05	1e-05
CR1	1378	0.3699	0.9188	1.028	0.5424
ARAP1	116985	1e-05	1e-05	0.0375	0.1427
USP32	84669	1e-05	1e-05	1e-05	1e-05
GPI	2821	0.9468	1.3936	4.1402	0.2264
SMARCA5	8467	0.0381	0.1631	0.22	0.0092
PLIN3	10226	0.4304	0.0084	0.4298	1e-05
CNDP2	55748	0.0376	1e-05	0.1411	0.4114
DHCR7	1717	1e-05	0.1389	1e-05	1e-05
SLFN5	162394	0.0827	0.1519	0.0188	0.0228
SLC15A4	121260	1e-05	0.0894	0.0803	1e-05
SMYD3	64754	1e-05	1e-05	1e-05	1e-05
HIST1H3I	8354	60.6666	142.113	128.324	379.645
RAB11B	9230	6.1038	7.6219	7.0621	3.4838
ARHGAP25	9938	1e-05	1e-05	1e-05	1e-05
EPX	8288	1149.15	1837.79	598.319	7.9619
IDH2	3418	42.5012	65.3666	63.9684	8.6662
FTH1	2495	0.6986	0.6088	1.1352	1e-05
BCL2L1	598	0.3693	0.3265	0.3709	0.6387
GBP5	115362	1e-05	1e-05	1e-05	1e-05
FLNB	2317	0.272	1.3292	0.8941	0.9521
NOP56	10528	0.0104	1e-05	1e-05	1e-05
ALOX5	240	4.7606	16.88	9.5551	0.3677
DECR1	1666	3.4362	5.4909	6.5808	3.561
RALB	5899	6.373	8.2967	21.7922	4.7153
FCGR1A	2209	1e-05	1e-05	1e-05	1e-05
PLP2	5355	1e-05	0.8716	1.5539	12.6539
BCL2L2-PABPN1	100529063	1e-05	1e-05	0.038	0.0887
TXNIP	10628	1e-05	1e-05	1e-05	1e-05
ARF3	377	45.9741	42.3963	49.8087	6.6881
FLOT2	2319	31.2438	40.2582	39.2182	30.0745
CFL1	1072	7.9647	13.9821	40.5161	20.9971
PADI2	11240	0.5952	0.4319	0.623	5.9883
PREX1	57580	0.0406	0.0303	0.0627	0.0315
PCMT1	5110	11.8184	9.4955	5.8823	0.8619
VDAC2	7417	6.3888	13.833	12.5526	6.3378
GNL1	2794	4.3228	3.2188	1.6432	1e-05
MYLK4	340156	1e-05	1e-05	1e-05	1e-05
ITPR3	3710	0.024	0.1197	0.0562	0.039
RSU1	6251	16.2989	20.4242	26.7475	14.2992
EML4	27436	1e-05	0.0225	3.8971	1e-05
YWHAG	7532	0.8982	1.8282	1.902	1.4834
UBQLN1	29979	1e-05	0.1241	1e-05	1.1052
ZMPSTE24	10269	0.6243	1.4464	2.2264	1e-05
LAMTOR1	55004	0.6076	1.2329	1.2208	1.6973
SNCA	6622	2.8615	0.4895	1.4022	2.282
DDOST	1650	3.9912	8.1474	7.9352	9.1359
HINT1	3094	1.9667	1.9286	1e-05	1e-05
RAB24	53917	1e-05	1e-05	1e-05	1e-05
DCXR	51181	1.2651	0.57	0.7034	0.0809
G6PD	2539	7.2284	4.8791	7.402	5.1674
XRCC6	2547	3.505	3.1316	6.1562	2.3576
MDP1	145553	5.5937	2.9271	2.1927	1e-05
EIF2B1	1967	1.4178	0.6501	0.7036	1e-05
GNAT1	2779	0.005	1e-05	0.0204	1e-05
NCLN	56926	0.2458	0.3771	0.4283	1e-05
FAM98B	283742	1e-05	1e-05	1e-05	1e-05
SLC27A3	11000	1e-05	1e-05	1e-05	1e-05
PRKAR1A	5573	0.6565	0.7957	1.4257	6.329
MYO1D	4642	1e-05	1e-05	1e-05	1e-05
MANBA	4126	0.0654	0.0964	0.0869	1e-05
LYZ	4069	52.3592	34.568	85.9198	83.3785
TKT	7086	2.2407	6.5691	16.2065	0.7464
OPA1	4976	0.4318	0.5054	0.4857	2.586
APOB	338	9.3029	11.3565	9.521	5.199
HEATR5B	54497	1e-05	1e-05	0.016	1e-05
HLA-A	3105	20.2507	49.4007	22.2279	24.4543
PPIA	5478	9.8624	20.0385	50.6681	26.0203
CKAP5	9793	0.044	0.0235	0.0249	0.0275
GSAP	54103	0.0058	1e-05	1e-05	0.1298
EBP	10682	1e-05	1.5209	1e-05	1e-05
VPS51	738	1e-05	1e-05	1e-05	1e-05
NDUFA2	4695	0.6729	1.6605	1.6015	3.0978
CNN2	1265	0.5253	0.5904	2.6652	3.792
CD84	8832	0.6264	2.4933	2.9526	0.8191
SMCHD1	23347	1e-05	0.0178	0.1765	0.2473
MED23	9439	1e-05	1e-05	1e-05	1e-05
MYOF	26509	0.0246	0.0248	0.0213	1e-05
ALOX12	239	1.4628	4.8616	3.8567	0.8849
HS1BP3	64342	1e-05	1e-05	1e-05	1e-05
CALCOCO2	10241	0.0243	1e-05	0.0386	1e-05
FAM96B	51647	1e-05	1e-05	1e-05	1e-05
YES1	7525	0.1556	0.5678	0.4097	0.2819
PYGB	5834	1.6132	2.1435	2.5634	0.0842
CLIP1	6249	0.0185	0.0176	1e-05	1e-05
TIMP3	7078	1e-05	1e-05	1e-05	1e-05
HCLS1	3059	0.1312	1e-05	0.3503	1e-05
NCOA4	8031	1e-05	1e-05	1e-05	1e-05
COQ9	57017	0.1345	0.1838	0.2039	1e-05
PLXDC2	84898	1e-05	0.2261	0.2642	1e-05
PRKD2	25865	1e-05	0.0574	0.0403	1e-05
NDUFS5	4725	1.9149	4.1598	4.0586	5.7998
WDR91	29062	1.4067	0.566	0.6362	0.0448
GPS1	2873	6.4695	2.8116	2.2555	1.3359
PRSS57	400668	0.0601	1e-05	0.0674	1e-05
RNASE2	6036	6.8901	22.8044	30.749	1e-05
L2HGDH	79944	0.0402	1e-05	0.085	1e-05
PABPC1L2A	340529	0.0741	1e-05	0.136	0.0565
EIF3C	8663	1e-05	1e-05	0.0624	1e-05
COPA	1314	5.0193	7.4269	0.3009	8.4618
UQCR10	29796	2.1268	4.3562	4.7746	1e-05
DPAGT1	1798	1e-05	1e-05	0.0431	1e-05
SCAMP2	10066	0.5393	0.9677	1.9115	1e-05
ABCB10	23456	0.0241	0.0931	0.157	0.021
RETN	56729	5.4284	4.0574	20.1825	10.8701
SLC24A6	80024	1e-05	1e-05	1e-05	1e-05
MAP1LC3B	81631	1e-05	0.0854	0.0971	1e-05
ERP29	10961	4.3424	5.4919	6.1386	8.9258
ATP5J	522	4.0543	8.3113	7.5599	7.415
ECI1	1632	0.9949	0.8577	1.1688	1e-05
RAB15	376267	23.1832	20.7471	28.2358	2.8715
COMMD2	51122	1e-05	0.0579	0.1055	1e-05
RAB35	11021	10.5591	18.441	25.3105	5.7097
CTTN	2017	0.6426	1.062	0.7994	0.1855
GDAP2	54834	0.0238	1e-05	1e-05	1e-05
RAB3C	115827	0.1883	0.0651	0.1012	1e-05
SNRNP200	23020	0.0114	0.0265	0.0684	0.0676
SKAP2	8935	0.266	0.6201	7.55	0.0949
KPNA5	3841	0.6843	0.3001	0.0995	1e-05
TMEM2	23670	0.0161	0.0146	0.0306	1e-05
LAP3	51056	1.2377	1.5821	2.7975	0.0741
ACBD3	64746	1e-05	1e-05	1e-05	1e-05
LOC391722	391722	0.6883	2.366	1.4609	1.0923
ARHGDIB	397	3.7329	22.4698	40.6964	0.1549
PITPNB	23760	6.1959	5.9728	4.048	1e-05
TMEM55A	55529	1e-05	1e-05	1e-05	1e-05
HSPA1L	3305	0.3868	0.7937	1.2245	0.9554
GSN	2934	37.9758	21.3912	30.6474	23.5179
DDX46	9879	1e-05	1e-05	1e-05	1e-05
FAM114A2	10827	2.6453	0.961	0.6154	1e-05
NCALD	83988	0.3457	0.8734	1.3451	1e-05
PPM1G	5496	1e-05	1e-05	1e-05	1e-05
PTMA	5757	1e-05	1e-05	0.882	1e-05
COASY	80347	2.9471	1.8263	1.1	1e-05
HIST1H1B	3009	5.6997	9.6264	5.6169	1.9702
SH3GLB2	56904	7.1529	2.5598	2.2756	0.0767
PTK2B	2185	1e-05	1e-05	0.0609	1e-05
CAB39	51719	0.6773	0.1986	0.2505	0.0341
GLA	2717	1e-05	0.0384	0.071	1e-05
CLU	1191	165.335	142.642	64.6815	19.4063
CAPN1	823	39.0778	31.8966	13.6559	2.995
MTCH1	23787	0.0787	0.1745	0.1518	1e-05
TSSK3	81629	1e-05	1e-05	1e-05	0.0564
SDPR	8436	1.2774	1.0065	3.776	2.8521
NSMCE4A	54780	1e-05	1e-05	1e-05	1e-05
BRI3BP	140707	1e-05	1.1797	0.5822	1.0679
VTA1	51534	4.8353	1.8827	1.5564	1e-05
UBXN1	51035	0.1675	1e-05	1e-05	4.5368
NACA	4666	0.2887	0.5392	1.1183	1e-05
RPL15	6138	5.4284	4.0075	3.8735	3.1761
HNRNPH1	3187	0.6621	0.2821	0.9085	1.1909
NUP205	23165	0.13	0.0977	0.1449	1e-05
HBA1	3039	7897.54	3328.91	1676.88	13301.6
LEPRE1	64175	1e-05	1e-05	1e-05	1e-05
HVCN1	84329	0.5714	1.2375	0.9937	1e-05
EEF2	1938	0.1095	0.5033	1.5168	0.6139
EHD2	30846	0.4315	0.5047	0.7045	0.452
MFSD1	64747	1e-05	1e-05	1e-05	1e-05
SRSF7	6432	2.2551	1.4654	1.9549	5.1005
HLA-C	3107	3.9055	6.8306	6.2159	5.664
NPTN	27020	0.3871	1.3618	1.8921	0.8384
ATP6V0D1	9114	1.6661	2.5397	3.5869	0.5966
TARSL2	123283	0.0204	0.0383	0.0642	1e-05
CREG1	8804	0.3766	0.504	1.9798	1e-05
KRT14	3861	0.0536	1e-05	0.1262	0.244
ERLIN1	10613	1.1905	7.2369	1.1269	1.6292
RPL6	6128	1.7865	1.7601	3.7941	2.6814
LIG4	3981	0.4985	0.4983	0.5613	1e-05
LILRA4	23547	0.0632	0.0394	0.0702	0.0335
TUBA3E	112714	1.5974	2.6	3.2886	9.8999
PRDX2	7001	7.4306	3.7264	2.8542	101.195
LOC100653194	100653194	0.0823	0.1215	0.1551	0.0828
FCGR3A	2214	13.2209	9.173	21.2174	11.5712
SULT1A2	6799	2.7802	4.6641	4.5012	1e-05
EXOC6	54536	0.0171	1e-05	1e-05	1e-05
PDS5A	23244	1e-05	1e-05	1e-05	1e-05
PABPC3	5042	0.0842	1e-05	0.142	0.0153
KRT79	338785	0.0407	0.0121	0.0925	0.0487
TRAPPC3	27095	0.6104	1e-05	0.6187	1e-05
FAM65B	9750	1e-05	1e-05	1e-05	0.0076
TMEM30A	55754	0.7955	1.1157	1.3794	1.5265
TUBB2B	347733	18.2529	28.924	38.3004	44.7562
EHD4	30844	1.4687	1.161	0.7242	0.3386
SNRNP70	6625	0.2198	1e-05	1e-05	1e-05
C17orf75	64149	1e-05	1e-05	1e-05	1e-05
HIST2H3A	333932	60.7199	142.199	128.451	379.645
SNX27	81609	1e-05	1e-05	1e-05	0.1289
CHMP2A	27243	1e-05	1e-05	0.4142	1.0677
LILRB2	10288	0.4076	0.2021	0.2748	0.0353
CORO7	79585	0.5258	0.7201	0.1962	0.0074
MTOR	2475	0.7246	0.425	0.814	1e-05
SOD2	6648	34.5735	101.827	94.4293	76.3218
CD53	963	0.4594	0.523	0.752	1.7704
[truncated: 3,039 more rows]
